# Supplementary material for: Bis(benzo-15-crown-5-κ5 O)strontium bis­(triiodide)
Source: Acta Crystallogr Sect E Struct Rep Online. 2008 Apr 30;64(Pt 5):m747. doi: 10.1107/S1600536808012373 (PMC2961288; doi:10.1107/S1600536808012373)
Supplement: Supplementary file 1 [file e-64-0m747-sup1.cif]

##############################################################################
###                                                                        ###
###        Electronic paper (Acta Crystallographica Section E)             ###
###                                                                        ###
##############################################################################
#                                                                            #
# This CIF contains the data in a paper accepted for publication in Acta     #
# Crystallographica Section E. It conforms to the requirements of Notes      #
# for Authors for Section E, and has been peer reviewed under the auspices   #
# of the IUCr Commission on Journals.                                        #
#                                                                            #
# Full details of the Crystallographic Information File format               #
# are given in the paper "The Crystallographic Information File (CIF):       #
# a New Standard Archive File for Crystallography" by S. R. Hall, F. H.      #
# Allen and I. D. Brown [Acta Cryst. (1991), A47, 655-685].                  #
#                                                                            #
# The current version of the core CIF dictionary is obtainable from          #
# ftp://ftp.iucr.org/pub/cif_core.dic. The current version number is 2.4.    #
#                                                                            #
# Software is freely available for graphical display of the structure(s) in  #
# this CIF.  For information consult the CIF home page http://www.iucr.org/  #
# cif/home.html                                                              #
#                                                                            #
# This file may be used for bona fide research purposes within the           #
# scientific community so long as proper attribution is given to the journal # 
# article from which it was obtained.                                        #
#                                                                            #
##############################################################################
                                             
data_global_
_audit_creation_method     SHELXL
_journal_date_recd_electronic     2008-04-23
_journal_date_accepted     2008-04-28
_journal_name_full     'Acta Crystallographica, Section E'
_journal_year     2008
_journal_volume     64
_journal_issue      5
_journal_page_first     m747
_journal_page_last     m747
_journal_paper_category     QM
_journal_coeditor_code     NC2102
_publ_contact_author_name
;
        Dr. I. Pantenburg
;
_publ_contact_author_address
;
        Institut f\"ur Anorganische Chemie
        Universit\"at zu K\"oln
        Greinstra\&se 6
        D-50939 K\"oln
        Germany
;
_publ_contact_author_email     ac118@uni-koeln.de
_publ_contact_author_fax     '+49 221 470 5083'
_publ_contact_author_phone     '+49 221 470 3918'
_publ_section_title
;
Bis(benzo-15-crown-5-\k^5^<i>O</i>)strontium bis(triiodide)
;
loop_
    _publ_author_name
    _publ_author_address
    'Walbaum, Christine'
;
        Institut f\"ur Anorganische Chemie
        Universit\"at zu K\"oln
        Greinstra\&se 6
        D-50939 K\"oln
        Germany
;
    'Pantenburg, Ingo'
;
        Institut f\"ur Anorganische Chemie
        Universit\"at zu K\"oln
        Greinstra\&se 6
        D-50939 K\"oln
        Germany
;
    'Meyer, Gerd'
;
        Institut f\"ur Anorganische Chemie
        Universit\"at zu K\"oln
        Greinstra\&se 6
        D-50939 K\"oln
        Germany
;
data_I
_audit_creation_method     SHELXL-97
_chemical_name_systematic
;
Bis(1,4,7,10,13-pentaoxa[13]orthocyclophane)strontium bis(triiodide)
;
_chemical_name_common
;
Bis(benzo-15-crown-5-\k^5^O)strontium bis(triiodide)
;
_chemical_formula_moiety     'C28 H40 O10 Sr 2+, 2(I3 -)'
_chemical_formula_sum     'C28 H40 I6 O10 Sr'
_chemical_formula_iupac     '[Sr (C14 H20 O5)2] (I3)2'
_chemical_formula_weight     1385.62
_chemical_melting_point     ?
_symmetry_cell_setting     monoclinic
_symmetry_space_group_name_H-M     'P 21/n'
_symmetry_space_group_name_Hall     '-P 2yn'
loop_
    _symmetry_equiv_pos_as_xyz
    'x, y, z'
    '-x+1/2, y+1/2, -z+1/2'
    '-x, -y, -z'
    'x-1/2, -y-1/2, z-1/2'
_cell_length_a     12.0127(17)
_cell_length_b     12.8666(12)
_cell_length_c     13.085(2)
_cell_angle_alpha     90
_cell_angle_beta     90.245(18)
_cell_angle_gamma     90
_cell_volume     2022.5(5)
_cell_formula_units_Z     2
_cell_measurement_reflns_used     1765
_cell_measurement_theta_min     2.79
_cell_measurement_theta_max     28.14
_cell_measurement_temperature     293(2)
_exptl_crystal_description     polyhedron
_exptl_crystal_colour     red
_exptl_crystal_size_max     0.2
_exptl_crystal_size_mid     0.2
_exptl_crystal_size_min     0.15
_exptl_crystal_density_diffrn     2.275
_exptl_crystal_density_meas     ?
_exptl_crystal_density_method     'not measured'
_exptl_crystal_F_000     1288
_exptl_absorpt_coefficient_mu     5.958
_exptl_absorpt_correction_type     numerical
_exptl_absorpt_process_details
;
[X-RED (Stoe & Cie, 2001); after optimizing the crystal shape
using X-SHAPE (Stoe & Cie, 1999)]
;
_exptl_absorpt_correction_T_min     0.3932
_exptl_absorpt_correction_T_max     0.4645
_exptl_special_details
;
A suitable single-crystal was carefully selected under a polarizing microscope
and mounted in a glass capillary. The scattering intensities were collected on
an imaging plate diffractometer (<i>IPDS</i> I, Stoe & Cie) equipped with a
fine focus sealed tube X-ray source (Mo K\a, \l = 0.71073 \%A) operating at 50
kV and 40 mA. Intensity data for the title compound were collected at room
temperature by \f-scans in 100 frames (0 < \f < 200\%, \D\f = 2\%, exposure
time of 7 min) in the 2 \Q range 3.8 to 56.3\%. Structure solution and
refinement were carried out using the programs <i>SIR92</i> (Altomare <i>et
al.</i>, 1993) and <i>SHELXL97</i> (Sheldrick, 1997). A numerical absorption
correction (<i>X-RED</i> (Stoe & Cie, 2001) was applied after optimization of
the crystal shape (<i>X-SHAPE</i> (Stoe & Cie, 1999)). The last cycles of
refinement included atomic positions for all atoms, anisotropic parameters for
all non-hydrogen atoms and isotropic thermal parameters for all hydrogen
atoms. The final difference maps were free of any chemically significant
features. The refinement was based on F^2^ for ALL reflections.
;
_diffrn_ambient_temperature     293(2)
_diffrn_radiation_type     MoK\a
_diffrn_radiation_wavelength     0.71073
_diffrn_radiation_source     'fine-focus sealed tube'
_diffrn_radiation_monochromator     graphite
_diffrn_measurement_device_type     'Stoe IPDS-I'
_diffrn_measurement_method     \f
_diffrn_detector_area_resol_mean     'not measured'
_diffrn_reflns_number     18994
_diffrn_reflns_av_R_equivalents     0.1239
_diffrn_reflns_av_sigmaI/netI     0.1726
_diffrn_reflns_theta_min     2.79
_diffrn_reflns_theta_max     28.14
_diffrn_reflns_theta_full     28.14
_diffrn_measured_fraction_theta_max     0.983
_diffrn_measured_fraction_theta_full     0.983
_diffrn_reflns_limit_h_min     -15
_diffrn_reflns_limit_h_max     15
_diffrn_reflns_limit_k_min     -16
_diffrn_reflns_limit_k_max     17
_diffrn_reflns_limit_l_min     -17
_diffrn_reflns_limit_l_max     17
_diffrn_standards_number     'not measured'
_diffrn_standards_interval_count     'not measured'
_diffrn_standards_interval_time     'not measured'
_diffrn_standards_decay_%     'not measured'
_refine_special_details
;
Refinement of <i>F</i>^2^ against ALL reflections. The weighted <i>R</i>-factor
<i>wR</i> and goodness of fit <i>S</i> are based on <i>F</i>^2^, conventional
<i>R</i>-factors <i>R</i> are based on <i>F</i>, with <i>F</i> set to zero for
negative <i>F</i>^2^. The threshold expression of <i>F</i>^2^ >
\s(<i>F</i>^2^) is used only for calculating <i>R</i>-factors(gt) <i>etc</i>.
and is not relevant to the choice of reflections for refinement.
<i>R</i>-factors based on <i>F</i>^2^ are statistically about twice as large
as those based on <i>F</i>, and <i>R</i>- factors based on ALL data will be
even larger.
;
_reflns_number_total     4869
_reflns_number_gt     1779
_reflns_threshold_expression     I>2\s(I)
_refine_ls_structure_factor_coef     Fsqd
_refine_ls_matrix_type     full
_refine_ls_R_factor_all     0.1520
_refine_ls_R_factor_gt     0.0396
_refine_ls_wR_factor_gt     0.0545
_refine_ls_wR_factor_ref     0.0693
_refine_ls_goodness_of_fit_ref     0.709
_refine_ls_restrained_S_all     0.709
_refine_ls_number_reflns     4869
_refine_ls_number_parameters     207
_refine_ls_number_restraints     0
_refine_ls_hydrogen_treatment     constr
_refine_ls_weighting_scheme     calc
_refine_ls_weighting_details
                 'calc w=1/[\s^2^(Fo^2^)+(0.0175P)^2^] where P=(Fo^2^+2Fc^2^)/3'
_atom_sites_solution_hydrogens     geom
_atom_sites_solution_primary     direct
_atom_sites_solution_secondary     difmap
_refine_ls_shift/su_max     0.001
_refine_ls_shift/su_mean     0.000
_refine_diff_density_max     0.544
_refine_diff_density_min     -0.718
_refine_ls_extinction_method     none
_refine_ls_extinction_coef     0
loop_
    _atom_type_symbol
    _atom_type_description
    _atom_type_scat_dispersion_real
    _atom_type_scat_dispersion_imag
    _atom_type_scat_source
    'C' 'C' 0.0033 0.0016
                         'International Tables Vol C Tables 4.2.6.8 and 6.1.1.4'
    'H' 'H' 0.0000 0.0000
                         'International Tables Vol C Tables 4.2.6.8 and 6.1.1.4'
    'O' 'O' 0.0106 0.0060
                         'International Tables Vol C Tables 4.2.6.8 and 6.1.1.4'
    'Sr' 'Sr' -1.5307 3.2498
                         'International Tables Vol C Tables 4.2.6.8 and 6.1.1.4'
    'I' 'I' -0.4742 1.8119
                         'International Tables Vol C Tables 4.2.6.8 and 6.1.1.4'
_computing_data_collection     'IPDS (Stoe & Cie, 1996)'
_computing_cell_refinement     'IPDS (Stoe & Cie, 1996)'
_computing_data_reduction     'IPDS (Stoe & Cie, 1996)'
_computing_structure_solution     'SIR92 (Altomare et al., 1993)'
_computing_structure_refinement     'SHELXL97 (Sheldrick, 2008)'
_computing_molecular_graphics     'DIAMOND (Brandenburg, 2004)'
_computing_publication_material     'CIF-Editor (Wieczorrek, 2004)'
loop_
    _atom_site_type_symbol
    _atom_site_label
    _atom_site_fract_x
    _atom_site_fract_y
    _atom_site_fract_z
    _atom_site_U_iso_or_equiv
    _atom_site_adp_type
    _atom_site_calc_flag
    _atom_site_refinement_flags
    _atom_site_occupancy
    _atom_site_disorder_assembly
    _atom_site_disorder_group
    I I2 1.13518(5) 0.42408(4) 1.15064(4) 0.05056(16) Uani d . 1 . .
    I I3 1.05971(6) 0.38042(5) 1.35816(5) 0.0757(2) Uani d . 1 . .
    I I1 1.21912(7) 0.46748(4) 0.94966(5) 0.0820(2) Uani d . 1 . .
    Sr Sr1 1.0000 0.0000 1.0000 0.0349(3) Uani d S 1 . .
    O O10 1.1629(5) 0.1317(4) 1.0776(4) 0.0519(15) Uani d . 1 . .
    O O4 1.1188(5) -0.1460(4) 0.9031(4) 0.0641(17) Uani d . 1 . .
    O O7 1.1714(4) 0.0601(4) 0.8803(4) 0.0541(15) Uani d . 1 . .
    O O13 1.0602(4) -0.0068(4) 1.1973(3) 0.0508(14) Uani d . 1 . .
    O O1 1.0583(5) -0.1762(3) 1.0971(4) 0.0479(14) Uani d . 1 . .
    C C19 1.0374(6) -0.1842(5) 1.1998(6) 0.040(2) Uani d . 1 . .
    C C2 1.0947(9) -0.2637(6) 1.0413(7) 0.074(3) Uani d . 1 . .
    H H2A 1.1444 -0.3049 1.0836 0.092(8) Uiso calc R 1 . .
    H H2B 1.0311 -0.3065 1.0234 0.092(8) Uiso calc R 1 . .
    C C3 1.1501(10) -0.2336(7) 0.9523(8) 0.092(4) Uani d . 1 . .
    H H3A 1.2284 -0.2265 0.9693 0.092(8) Uiso calc R 1 . .
    H H3B 1.1439 -0.2905 0.9040 0.092(8) Uiso calc R 1 . .
    C C14 1.0380(6) -0.0936(5) 1.2541(6) 0.0406(19) Uani d . 1 . .
    C C9 1.2562(8) 0.1596(7) 1.0116(7) 0.066(3) Uani d . 1 . .
    H H9A 1.2834 0.2283 1.0293 0.092(8) Uiso calc R 1 . .
    H H9B 1.3166 0.1104 1.0210 0.092(8) Uiso calc R 1 . .
    C C12 1.1048(7) 0.0853(5) 1.2453(6) 0.048(2) Uani d . 1 . .
    H H12A 1.1309 0.0693 1.3138 0.092(8) Uiso calc R 1 . .
    H H12B 1.0478 0.1385 1.2500 0.092(8) Uiso calc R 1 . .
    C C11 1.1984(7) 0.1221(6) 1.1812(6) 0.054(2) Uani d . 1 . .
    H H11A 1.2244 0.1889 1.2061 0.092(8) Uiso calc R 1 . .
    H H11B 1.2597 0.0732 1.1856 0.092(8) Uiso calc R 1 . .
    C C8 1.2194(8) 0.1583(6) 0.9073(7) 0.064(3) Uani d . 1 . .
    H H8A 1.1646 0.2127 0.8969 0.092(8) Uiso calc R 1 . .
    H H8B 1.2820 0.1724 0.8629 0.092(8) Uiso calc R 1 . .
    C C6 1.2505(7) -0.0175(7) 0.8513(7) 0.065(3) Uani d . 1 . .
    H H6A 1.3005 -0.0323 0.9079 0.092(8) Uiso calc R 1 . .
    H H6B 1.2944 0.0068 0.7940 0.092(8) Uiso calc R 1 . .
    C C5 1.1885(8) -0.1121(6) 0.8224(7) 0.070(3) Uani d . 1 . .
    H H5A 1.1434 -0.0980 0.7623 0.092(8) Uiso calc R 1 . .
    H H5B 1.2407 -0.1669 0.8054 0.092(8) Uiso calc R 1 . .
    C C18 1.0111(7) -0.2778(6) 1.2495(6) 0.048(2) Uani d . 1 . .
    H H18 1.0087 -0.3400 1.2134 0.081(15) Uiso calc R 1 . .
    C C15 1.0124(7) -0.0933(6) 1.3557(6) 0.056(2) Uani d . 1 . .
    H H15 1.0119 -0.0309 1.3915 0.081(15) Uiso calc R 1 . .
    C C16 0.9875(8) -0.1844(7) 1.4055(7) 0.064(3) Uani d . 1 . .
    H H16 0.9698 -0.1837 1.4746 0.081(15) Uiso calc R 1 . .
    C C17 0.9890(7) -0.2757(7) 1.3526(8) 0.063(3) Uani d . 1 . .
    H H17 0.9748 -0.3377 1.3868 0.081(15) Uiso calc R 1 . .
loop_
    _atom_site_aniso_label
    _atom_site_aniso_U_11
    _atom_site_aniso_U_22
    _atom_site_aniso_U_33
    _atom_site_aniso_U_12
    _atom_site_aniso_U_13
    _atom_site_aniso_U_23
    I2 0.0578(4) 0.0404(3) 0.0535(3) -0.0024(3) -0.0036(3) -0.0060(2)
    I3 0.0831(5) 0.0782(4) 0.0659(4) -0.0055(4) 0.0195(4) 0.0070(3)
    I1 0.1280(7) 0.0605(4) 0.0576(4) 0.0092(4) 0.0162(4) 0.0063(3)
    Sr1 0.0393(7) 0.0292(5) 0.0362(6) 0.0017(5) -0.0024(5) 0.0010(4)
    O10 0.058(4) 0.048(3) 0.049(4) -0.011(3) -0.013(3) 0.003(3)
    O4 0.074(5) 0.047(3) 0.072(4) 0.022(3) 0.026(4) 0.015(3)
    O7 0.045(4) 0.046(3) 0.072(4) -0.006(3) 0.014(3) -0.007(3)
    O13 0.074(4) 0.042(3) 0.037(3) -0.012(3) -0.004(3) 0.003(2)
    O1 0.070(4) 0.037(3) 0.037(3) 0.009(3) 0.001(3) -0.003(2)
    C19 0.035(5) 0.038(4) 0.048(5) 0.005(4) -0.008(4) 0.000(4)
    C2 0.108(9) 0.035(5) 0.078(7) 0.023(5) 0.022(6) -0.005(5)
    C3 0.138(11) 0.064(6) 0.074(7) 0.023(6) 0.043(7) 0.006(6)
    C14 0.036(5) 0.039(5) 0.047(5) -0.009(4) -0.002(4) 0.006(4)
    C9 0.059(7) 0.075(6) 0.064(7) -0.018(5) -0.020(6) 0.020(5)
    C12 0.060(6) 0.042(4) 0.041(5) -0.009(4) -0.004(4) -0.007(4)
    C11 0.064(7) 0.037(4) 0.062(6) -0.009(4) -0.017(5) 0.003(4)
    C8 0.053(7) 0.056(6) 0.084(7) -0.012(5) 0.007(6) 0.008(5)
    C6 0.058(7) 0.073(6) 0.064(6) 0.000(5) 0.010(5) -0.006(5)
    C5 0.079(7) 0.060(5) 0.071(6) 0.005(5) 0.032(6) -0.004(5)
    C18 0.051(6) 0.041(5) 0.052(6) -0.004(4) -0.002(5) 0.010(4)
    C15 0.053(6) 0.062(6) 0.054(6) -0.008(4) 0.007(5) 0.005(5)
    C16 0.065(7) 0.080(7) 0.045(6) 0.000(5) 0.006(5) 0.018(5)
    C17 0.049(6) 0.062(6) 0.078(7) 0.002(5) 0.000(5) 0.037(5)
_geom_special_details
;
All e.s.d.'s (except the e.s.d. in the dihedral angle between two l.s. planes)
are estimated using the full covariance matrix. The cell e.s.d.'s are taken
into account individually in the estimation of e.s.d.'s in distances, angles
and torsion angles; correlations between e.s.d.'s in cell parameters are only
used when they are defined by crystal symmetry. An approximate (isotropic)
treatment of cell e.s.d.'s is used for estimating e.s.d.'s involving l.s.
planes.
;
loop_
    _geom_bond_atom_site_label_1
    _geom_bond_atom_site_label_2
    _geom_bond_site_symmetry_2
    _geom_bond_distance
    _geom_bond_publ_flag
    I2 I1 . 2.8754(13) yes
    I2 I3 . 2.9210(13) yes
    Sr1 O13 . 2.679(5) yes
    Sr1 O13 3_757 2.679(5) yes
    Sr1 O4 . 2.682(5) yes
    Sr1 O4 3_757 2.682(5) yes
    Sr1 O1 . 2.691(5) yes
    Sr1 O1 3_757 2.691(5) yes
    Sr1 O7 3_757 2.706(5) yes
    Sr1 O7 . 2.706(5) yes
    Sr1 O10 3_757 2.778(5) yes
    Sr1 O10 . 2.778(5) yes
    O10 C11 . 1.424(9) ?
    O10 C9 . 1.463(10) ?
    O4 C3 . 1.350(10) ?
    O4 C5 . 1.418(9) ?
    O7 C6 . 1.431(9) ?
    O7 C8 . 1.431(9) ?
    O13 C14 . 1.369(8) ?
    O13 C12 . 1.443(8) ?
    O1 C19 . 1.371(8) ?
    O1 C2 . 1.411(8) ?
    C19 C14 . 1.365(9) ?
    C19 C18 . 1.405(9) ?
    C2 C3 . 1.399(11) ?
    C2 H2A . 0.9700 ?
    C2 H2B . 0.9700 ?
    C3 H3A . 0.9700 ?
    C3 H3B . 0.9700 ?
    C14 C15 . 1.365(10) ?
    C9 C8 . 1.434(11) ?
    C9 H9A . 0.9700 ?
    C9 H9B . 0.9700 ?
    C12 C11 . 1.483(10) ?
    C12 H12A . 0.9700 ?
    C12 H12B . 0.9700 ?
    C11 H11A . 0.9700 ?
    C11 H11B . 0.9700 ?
    C8 H8A . 0.9700 ?
    C8 H8B . 0.9700 ?
    C6 C5 . 1.475(11) ?
    C6 H6A . 0.9700 ?
    C6 H6B . 0.9700 ?
    C5 H5A . 0.9700 ?
    C5 H5B . 0.9700 ?
    C18 C17 . 1.377(11) ?
    C18 H18 . 0.9300 ?
    C15 C16 . 1.374(10) ?
    C15 H15 . 0.9300 ?
    C16 C17 . 1.364(11) ?
    C16 H16 . 0.9300 ?
    C17 H17 . 0.9300 ?
loop_
    _geom_angle_atom_site_label_1
    _geom_angle_atom_site_label_2
    _geom_angle_atom_site_label_3
    _geom_angle_site_symmetry_1
    _geom_angle_site_symmetry_3
    _geom_angle
    _geom_angle_publ_flag
    I1 I2 I3 . . 177.54(4) yes
    O13 Sr1 O13 . 3_757 180.0 ?
    O13 Sr1 O4 . . 106.92(17) ?
    O13 Sr1 O4 3_757 . 73.08(17) ?
    O13 Sr1 O4 . 3_757 73.08(17) ?
    O13 Sr1 O4 3_757 3_757 106.92(17) ?
    O4 Sr1 O4 . 3_757 180.0000(10)
                                 ?
    O13 Sr1 O1 . . 56.56(14) ?
    O13 Sr1 O1 3_757 . 123.44(15) ?
    O4 Sr1 O1 . . 59.66(16) ?
    O4 Sr1 O1 3_757 . 120.34(16) ?
    O13 Sr1 O1 . 3_757 123.44(15) ?
    O13 Sr1 O1 3_757 3_757 56.56(14) ?
    O4 Sr1 O1 . 3_757 120.34(16) ?
    O4 Sr1 O1 3_757 3_757 59.66(16) ?
    O1 Sr1 O1 . 3_757 180.0000(10)
                                 ?
    O13 Sr1 O7 . 3_757 68.65(16) ?
    O13 Sr1 O7 3_757 3_757 111.35(16) ?
    O4 Sr1 O7 . 3_757 118.78(16) ?
    O4 Sr1 O7 3_757 3_757 61.22(16) ?
    O1 Sr1 O7 . 3_757 71.51(16) ?
    O1 Sr1 O7 3_757 3_757 108.49(16) ?
    O13 Sr1 O7 . . 111.35(16) ?
    O13 Sr1 O7 3_757 . 68.65(16) ?
    O4 Sr1 O7 . . 61.22(16) ?
    O4 Sr1 O7 3_757 . 118.78(16) ?
    O1 Sr1 O7 . . 108.49(16) ?
    O1 Sr1 O7 3_757 . 71.51(16) ?
    O7 Sr1 O7 3_757 . 180.0 ?
    O13 Sr1 O10 . 3_757 121.28(15) ?
    O13 Sr1 O10 3_757 3_757 58.72(15) ?
    O4 Sr1 O10 . 3_757 77.00(18) ?
    O4 Sr1 O10 3_757 3_757 103.00(18) ?
    O1 Sr1 O10 . 3_757 80.80(16) ?
    O1 Sr1 O10 3_757 3_757 99.20(16) ?
    O7 Sr1 O10 3_757 3_757 60.03(17) ?
    O7 Sr1 O10 . 3_757 119.97(17) ?
    O13 Sr1 O10 . . 58.72(15) ?
    O13 Sr1 O10 3_757 . 121.28(15) ?
    O4 Sr1 O10 . . 103.00(18) ?
    O4 Sr1 O10 3_757 . 77.00(18) ?
    O1 Sr1 O10 . . 99.20(16) ?
    O1 Sr1 O10 3_757 . 80.80(16) ?
    O7 Sr1 O10 3_757 . 119.97(17) ?
    O7 Sr1 O10 . . 60.03(17) ?
    O10 Sr1 O10 3_757 . 180.00(17) ?
    C11 O10 C9 . . 110.9(6) ?
    C11 O10 Sr1 . . 120.1(4) ?
    C9 O10 Sr1 . . 118.3(4) ?
    C3 O4 C5 . . 116.6(7) ?
    C3 O4 Sr1 . . 120.4(5) ?
    C5 O4 Sr1 . . 116.9(4) ?
    C6 O7 C8 . . 114.5(6) ?
    C6 O7 Sr1 . . 117.5(4) ?
    C8 O7 Sr1 . . 114.6(4) ?
    C14 O13 C12 . . 120.4(5) ?
    C14 O13 Sr1 . . 119.8(4) ?
    C12 O13 Sr1 . . 119.4(4) ?
    C19 O1 C2 . . 120.4(6) ?
    C19 O1 Sr1 . . 118.5(4) ?
    C2 O1 Sr1 . . 120.5(5) ?
    C14 C19 O1 . . 116.5(6) ?
    C14 C19 C18 . . 119.4(7) ?
    O1 C19 C18 . . 124.1(7) ?
    C3 C2 O1 . . 111.1(7) ?
    C3 C2 H2A . . 109.4 ?
    O1 C2 H2A . . 109.4 ?
    C3 C2 H2B . . 109.4 ?
    O1 C2 H2B . . 109.4 ?
    H2A C2 H2B . . 108.0 ?
    O4 C3 C2 . . 119.7(8) ?
    O4 C3 H3A . . 107.4 ?
    C2 C3 H3A . . 107.4 ?
    O4 C3 H3B . . 107.4 ?
    C2 C3 H3B . . 107.4 ?
    H3A C3 H3B . . 106.9 ?
    C15 C14 C19 . . 120.6(7) ?
    C15 C14 O13 . . 124.8(7) ?
    C19 C14 O13 . . 114.5(7) ?
    C8 C9 O10 . . 109.0(7) ?
    C8 C9 H9A . . 109.9 ?
    O10 C9 H9A . . 109.9 ?
    C8 C9 H9B . . 109.9 ?
    O10 C9 H9B . . 109.9 ?
    H9A C9 H9B . . 108.3 ?
    O13 C12 C11 . . 107.3(6) ?
    O13 C12 H12A . . 110.3 ?
    C11 C12 H12A . . 110.3 ?
    O13 C12 H12B . . 110.3 ?
    C11 C12 H12B . . 110.3 ?
    H12A C12 H12B . . 108.5 ?
    O10 C11 C12 . . 110.0(7) ?
    O10 C11 H11A . . 109.7 ?
    C12 C11 H11A . . 109.7 ?
    O10 C11 H11B . . 109.7 ?
    C12 C11 H11B . . 109.7 ?
    H11A C11 H11B . . 108.2 ?
    O7 C8 C9 . . 111.6(7) ?
    O7 C8 H8A . . 109.3 ?
    C9 C8 H8A . . 109.3 ?
    O7 C8 H8B . . 109.3 ?
    C9 C8 H8B . . 109.3 ?
    H8A C8 H8B . . 108.0 ?
    O7 C6 C5 . . 108.0(7) ?
    O7 C6 H6A . . 110.1 ?
    C5 C6 H6A . . 110.1 ?
    O7 C6 H6B . . 110.1 ?
    C5 C6 H6B . . 110.1 ?
    H6A C6 H6B . . 108.4 ?
    O4 C5 C6 . . 111.3(7) ?
    O4 C5 H5A . . 109.4 ?
    C6 C5 H5A . . 109.4 ?
    O4 C5 H5B . . 109.4 ?
    C6 C5 H5B . . 109.4 ?
    H5A C5 H5B . . 108.0 ?
    C17 C18 C19 . . 118.9(8) ?
    C17 C18 H18 . . 120.6 ?
    C19 C18 H18 . . 120.6 ?
    C14 C15 C16 . . 120.6(8) ?
    C14 C15 H15 . . 119.7 ?
    C16 C15 H15 . . 119.7 ?
    C17 C16 C15 . . 119.4(8) ?
    C17 C16 H16 . . 120.3 ?
    C15 C16 H16 . . 120.3 ?
    C16 C17 C18 . . 121.1(8) ?
    C16 C17 H17 . . 119.5 ?
    C18 C17 H17 . . 119.5 ?
