# Supplementary material for: Bis(benzo-15-crown-5-κ5 O)strontium bis­(triiodide)
Source: Acta Crystallogr Sect E Struct Rep Online. 2008 Apr 30;64(Pt 5):m747. doi: 10.1107/S1600536808012373 (PMC2961288; doi:10.1107/S1600536808012373)
Supplement: Supplementary file 2 [file e-64-0m747-Isup2.hkl]

#
# h,k,l, Fc-squared, Fo-squared, sigma(Fo-squared) and status flag
#
data_I
_shelx_title ' cw39a in P 21/n'
_shelx_refln_list_code          4
_shelx_F_calc_maximum      401.15
_exptl_crystal_F_000      1288.00
_reflns_d_resolution_high  0.7535
 
loop_
 _symmetry_equiv_pos_as_xyz
 'x, y, z'
 '-x+1/2, y+1/2, -z+1/2'
 '-x, -y, -z'
 'x-1/2, -y-1/2, z-1/2'
 
_cell_length_a    12.0130
_cell_length_b    12.8670
_cell_length_c    13.0850
_cell_angle_alpha  90.000
_cell_angle_beta   90.245
_cell_angle_gamma  90.000
 
_shelx_F_squared_multiplier     1.000
 
loop_
 _refln_index_h
 _refln_index_k
 _refln_index_l
 _refln_F_squared_calc
 _refln_F_squared_meas
 _refln_F_squared_sigma
 _refln_observed_status
   2   0   0     2116.38     2724.18    602.30 o
   4   0   0     4669.44     5132.20    698.84 o
   6   0   0      376.33      519.20    381.91 o
   8   0   0     1979.18     1871.26    427.56 o
  10   0   0     1425.61     1693.79    585.85 o
  12   0   0      224.95      384.59    650.75 o
  14   0   0      948.13      719.58    838.05 o
   2   1   0    18287.94    20023.46    585.89 o
   3   1   0    35238.29    37000.23    747.47 o
   4   1   0       20.49       56.44    321.86 o
   5   1   0     4100.17     3822.22    295.36 o
   6   1   0      285.89      132.79    247.54 o
   7   1   0     4080.81     3799.33    283.45 o
   8   1   0      130.50      165.94    270.90 o
   9   1   0       84.78       38.11    398.35 o
  10   1   0        3.93       55.49    366.59 o
  11   1   0     7093.67     7303.91    465.52 o
  12   1   0      697.03      895.67    458.83 o
  13   1   0       21.11       85.63    420.85 o
  14   1   0       66.74       64.01    755.71 o
  15   1   0      129.24      116.41    906.11 o
   0   2   0    92961.27    98642.45   2940.13 o
   1   2   0    40361.43    42799.98    679.15 o
   2   2   0    19943.97    17940.90   1919.96 o
   3   2   0    54290.75    57048.98   1027.53 o
   4   2   0     1478.80     1210.97    400.13 o
   5   2   0     4637.81     4485.18    301.82 o
   6   2   0      405.35      343.19    311.50 o
   7   2   0      247.01      295.75    266.71 o
   8   2   0     2917.21     3164.91    347.41 o
   9   2   0     2311.69     2532.91    397.90 o
  10   2   0       10.51       79.42    360.00 o
  11   2   0      119.18      262.03    526.17 o
  12   2   0       10.28      202.88    639.67 o
  13   2   0     1828.40     2323.81    708.26 o
  14   2   0      379.81      260.99    741.74 o
  15   2   0       15.31      145.36    893.35 o
   1   3   0     4846.37     4192.31    788.25 o
   2   3   0   120018.59   125591.18    898.13 o
   3   3   0    42908.76    44052.23    579.88 o
   4   3   0      164.49      165.70    295.76 o
   5   3   0     1936.10     1807.05    326.32 o
   6   3   0      219.64      144.58    234.42 o
   7   3   0      911.52     1003.52    288.26 o
   8   3   0      343.65      479.03    370.08 o
   9   3   0      828.23      493.68    447.63 o
  10   3   0      682.60      822.73    388.69 o
  11   3   0     1056.09      864.87    540.06 o
  12   3   0     1660.28     1713.72    532.68 o
  13   3   0      326.57      412.65    523.73 o
  14   3   0      282.31      398.31    591.37 o
  15   3   0      158.08      150.55    716.45 o
   0   4   0     6725.85     6727.98    432.79 o
   1   4   0    53144.63    54841.45    593.73 o
   2   4   0     8986.75     8572.03    343.41 o
   3   4   0      708.30      647.56    261.22 o
   4   4   0    22871.31    22495.95    456.20 o
   5   4   0      973.64     1049.42    273.23 o
   6   4   0     1825.42     2084.21    306.21 o
   7   4   0     1133.38     1266.22    393.04 o
   8   4   0     5141.95     4279.49    842.45 o
   9   4   0     3541.85     3175.34    567.04 o
  10   4   0     3825.15     3429.27    733.84 o
  11   4   0       73.97     -221.02    453.48 o
  12   4   0      849.83     1203.38    511.59 o
  13   4   0      795.07      916.86    603.94 o
  14   4   0       29.07     -328.94    605.45 o
  15   4   0       35.40      263.83    873.39 o
   1   5   0    36550.02    37122.61    411.89 o
   2   5   0     9425.31     9018.99    286.98 o
   3   5   0     4358.54     4025.37    243.59 o
   4   5   0    16129.20    16024.84    412.72 o
   5   5   0     4522.34     4132.93    357.08 o
   6   5   0     2266.97     2318.07    308.37 o
   7   5   0     2637.01     2627.74    359.98 o
   8   5   0       51.16       73.27    356.89 o
   9   5   0      517.92      590.38    441.93 o
  10   5   0     2475.21     2310.90    443.00 o
  11   5   0      632.25      737.71    524.02 o
  12   5   0       39.26      113.10    495.09 o
  13   5   0      175.59       43.32    579.51 o
  14   5   0       33.24      -46.72    862.83 o
  15   5   0      524.22      575.00    812.61 o
   0   6   0     1708.28     1675.84    346.97 o
   1   6   0    11350.10    10587.49    275.56 o
   2   6   0       36.30       94.38    208.59 o
   3   6   0    25460.96    24302.61    359.74 o
   4   6   0    33294.23    32331.74    463.43 o
   5   6   0     2177.96     2360.69    301.60 o
   6   6   0     1136.54     1188.66    331.33 o
   7   6   0     1615.44     1666.31    331.99 o
   8   6   0      394.77      263.46    344.03 o
   9   6   0      309.17      223.25    368.42 o
  10   6   0     1394.06     1388.62    459.72 o
  11   6   0      365.60      924.85    428.39 o
  12   6   0      972.12      466.81    513.47 o
  13   6   0        1.12       77.00    583.93 o
  14   6   0        3.78      -70.13    599.42 o
   1   7   0     9407.78     9338.12    292.93 o
   2   7   0     1411.38     1396.35    200.17 o
   3   7   0     3619.81     3375.79    235.69 o
   4   7   0    16399.73    16277.93    338.24 o
   5   7   0        9.89      -60.62    278.71 o
   6   7   0      357.77      377.11    297.70 o
   7   7   0    12770.06    12288.65    368.37 o
   8   7   0     1390.89     1361.57    363.27 o
   9   7   0     2088.59     1847.73    457.83 o
  10   7   0      488.05       82.99    441.96 o
  11   7   0      109.72      302.42    488.69 o
  12   7   0      190.72      187.55    578.24 o
  13   7   0      143.26     -278.67    601.98 o
  14   7   0       85.20     -611.90    611.90 o
   0   8   0     1634.06     1957.58    297.76 o
   1   8   0      894.78     1095.76    205.90 o
   2   8   0     7128.29     6960.41    233.57 o
   3   8   0     7406.02     7828.80    330.19 o
   4   8   0     8359.97     8649.96    429.71 o
   5   8   0     3727.32     3460.49    266.92 o
   6   8   0      654.21      693.94    294.17 o
   7   8   0      379.40      317.99    270.40 o
   8   8   0     1604.47     1404.62    377.22 o
   9   8   0     1473.75     1382.04    397.68 o
  10   8   0      313.42      314.50    606.78 o
  11   8   0       19.91     -326.69    602.75 o
  12   8   0      687.62     1100.42    494.11 o
  13   8   0       96.61     -145.19    600.02 o
   1   9   0       15.87      133.09    247.36 o
   2   9   0     1744.92     1870.42    232.82 o
   3   9   0     1655.16     1799.55    289.34 o
   4   9   0       18.32      110.18    258.11 o
   5   9   0     1325.82     1493.74    279.67 o
   6   9   0    13773.75    13584.51    349.09 o
   7   9   0     2943.81     3164.43    295.80 o
   8   9   0      841.45      900.30    368.10 o
   9   9   0     1497.43     1494.51    389.02 o
  10   9   0      321.12       97.66    503.01 o
  11   9   0       37.60      177.21    496.53 o
  12   9   0       42.26       70.75    662.53 o
  13   9   0       34.04     -601.06    601.06 o
   0  10   0      692.22      505.56    320.41 o
   1  10   0      283.27      316.76    258.59 o
   2  10   0     7383.84     7589.26    311.12 o
   3  10   0     2798.75     2905.56    287.96 o
   4  10   0      999.07      972.76    279.27 o
   5  10   0     9698.48     8928.42    349.28 o
   6  10   0      572.63      601.20    334.58 o
   7  10   0       91.56      180.35    336.03 o
   8  10   0      107.31      174.44    355.53 o
   9  10   0     1409.00     1441.28    438.61 o
  10  10   0       10.73     -111.58    440.47 o
  11  10   0       97.99      323.42    574.46 o
  12  10   0       56.91      525.54    994.79 o
   1  11   0     2775.02     2840.78    322.82 o
   2  11   0      402.63       33.77    242.78 o
   3  11   0     5349.60     4638.13    294.00 o
   4  11   0      660.07      429.01    266.45 o
   5  11   0     2276.18     2448.19    322.03 o
   6  11   0     4611.56     4433.40    368.87 o
   7  11   0      779.35      726.87    314.30 o
   8  11   0      684.72      724.78    382.91 o
   9  11   0      297.44      661.91    448.21 o
  10  11   0      242.80      463.92    405.53 o
  11  11   0      292.26       94.19    844.03 o
  12  11   0        9.27     -685.44    685.44 o
   0  12   0      653.25      664.23    462.88 o
   1  12   0      326.31      695.15    405.43 o
   2  12   0     1299.91     1169.13    312.86 o
   3  12   0      557.81      580.90    327.13 o
   4  12   0     1141.63     1012.27    535.25 o
   5  12   0     2599.01     2574.83    352.59 o
   6  12   0     1147.44     1380.66    332.02 o
   7  12   0      261.83      587.09    412.90 o
   8  12   0     2740.06     3403.34    430.46 o
   9  12   0      109.99      -17.86    407.03 o
  10  12   0        2.89      101.92    489.94 o
  11  12   0       43.11     -492.91    680.81 o
   1  13   0      132.21      -55.80    340.05 o
   2  13   0      286.17      434.97    335.00 o
   3  13   0     2027.26     2127.55    447.39 o
   4  13   0      220.84       24.37    500.12 o
   5  13   0     1293.71     1725.12    323.87 o
   6  13   0        1.82      319.90    360.12 o
   7  13   0     1194.31     1474.59    393.83 o
   8  13   0       88.58      309.72    417.23 o
   9  13   0       38.24      271.09    485.72 o
  10  13   0       41.06      -93.74    761.06 o
   0  14   0      597.53      230.14    445.34 o
   1  14   0      322.47      473.76    329.22 o
   2  14   0      670.20      812.41    543.12 o
   3  14   0      121.81     -101.48    417.91 o
   4  14   0     1094.33      877.86    366.66 o
   5  14   0      372.47      737.75    456.22 o
   6  14   0     1051.23     1011.94    424.68 o
   7  14   0        2.58       89.98    551.53 o
   8  14   0     1379.56     1004.61    475.66 o
   9  14   0       93.70     -235.87    952.20 o
   1  15   0       25.54      289.90    388.58 o
   2  15   0      269.64      741.88    459.40 o
   3  15   0      291.51      448.06    421.54 o
   4  15   0      130.83      122.79    414.24 o
   5  15   0     1147.99     1197.19    468.72 o
   6  15   0      542.26      415.20    505.69 o
   7  15   0       18.36     -523.81    523.81 o
   0  16   0      182.29      945.39    718.36 o
   1  16   0      297.59      533.75    468.92 o
   2  16   0      763.16      109.30    479.49 o
   3  16   0       88.65     -255.44    473.28 o
   4  16   0       26.04     -235.66    468.71 o
   5  16   0      462.76      -65.65    561.75 o
   1  17   0      126.45     -839.49   1030.59 o
 -15   0   1       85.00      153.15    971.30 o
 -13   0   1      476.21      349.12    636.13 o
 -11   0   1      632.04      314.93    434.89 o
  -9   0   1    17012.86    17463.23    578.61 o
  -7   0   1     9864.57    10012.67    495.87 o
  -5   0   1    16405.71    15424.00    802.30 o
  -3   0   1     4204.70     4789.81    636.72 o
   5   0   1     5270.85     4898.75    607.44 o
   7   0   1     1393.99     1178.06    488.19 o
   9   0   1      597.13      541.84    575.23 o
  11   0   1       10.86        7.32    551.21 o
  13   0   1     2320.80     2634.54    704.21 o
 -15   1   1       43.08     -160.16    725.87 o
 -14   1   1      192.31      243.18    543.65 o
 -13   1   1        0.25       51.24    384.07 o
 -12   1   1     4030.77     3921.65    495.64 o
 -11   1   1      916.70      737.20    284.37 o
 -10   1   1        9.32      -68.39    272.40 o
  -9   1   1     1954.80     1765.23    299.28 o
  -8   1   1     8070.36     8374.61    353.70 o
  -7   1   1      279.73      412.37    252.87 o
  -6   1   1     9144.18     9333.53    395.91 o
  -5   1   1       11.20      -11.16    245.39 o
  -4   1   1      113.77      249.25    351.96 o
  -3   1   1     1273.20      994.06    482.13 o
  -2   1   1     5642.83     5639.18    414.25 o
  -1   1   1      269.01      309.41    337.44 o
   1   1   1    12858.93    13199.62    586.14 o
   2   1   1   137639.11   145652.86   1894.25 o
   3   1   1    66755.75    70280.09   1090.52 o
   4   1   1     4480.77     4898.54    442.97 o
   5   1   1    26273.35    26537.90    653.61 o
   6   1   1     3655.56     3329.89    370.63 o
   7   1   1     1122.35     1223.74    360.14 o
   8   1   1       13.70       33.82    409.68 o
   9   1   1       16.94       43.25    366.66 o
  10   1   1      519.65      691.08    418.27 o
  11   1   1      231.96      232.44    400.26 o
  12   1   1       81.85       41.74    656.56 o
  13   1   1        0.37      109.68    639.15 o
  14   1   1      179.28       11.53    766.69 o
  15   1   1      177.61      132.84   1000.79 o
 -15   2   1      243.72       69.92    721.96 o
 -14   2   1      293.66      235.73    738.30 o
 -13   2   1       13.82      -45.69    453.97 o
 -12   2   1      431.89      493.91    374.80 o
 -11   2   1       19.75      -60.12    375.57 o
 -10   2   1    11291.32    11431.65    352.70 o
  -9   2   1     8062.02     8769.29    412.74 o
  -8   2   1        2.03       54.37    267.10 o
  -7   2   1      162.80      327.60    262.38 o
  -6   2   1     3411.10     3310.37    262.37 o
  -5   2   1     3902.50     3720.75    378.68 o
  -4   2   1     1612.03     1554.12    374.03 o
  -3   2   1     5830.78     6219.52    395.05 o
  -2   2   1    16561.51    16682.30    494.16 o
  -1   2   1    12818.98    13970.21    535.87 o
   0   2   1    50495.14    55536.66    840.15 o
   1   2   1     9812.98    10552.75    431.02 o
   2   2   1    38558.13    34102.26   4663.86 o
   3   2   1    24473.62    24530.92    600.69 o
   4   2   1    24525.37    24293.82    573.88 o
   5   2   1    31885.82    30811.07    729.57 o
   6   2   1     7423.29     7159.39    430.03 o
   7   2   1     1568.15     1648.18    384.27 o
   8   2   1      282.10      545.73    466.02 o
   9   2   1      828.46      797.17    454.46 o
  10   2   1      131.24      157.14    545.56 o
  11   2   1        8.21      148.71    527.42 o
  12   2   1      622.79      921.52    522.03 o
  13   2   1     1117.97     1568.09    699.98 o
  14   2   1       68.44      -16.79    760.07 o
  15   2   1      156.99       39.85    741.52 o
 -15   3   1      122.13      -63.37    883.22 o
 -14   3   1       11.58       97.76    602.59 o
 -13   3   1       41.15      217.35    611.37 o
 -12   3   1      270.38      223.42    537.36 o
 -11   3   1     2741.62     2705.74    426.15 o
 -10   3   1      708.27      687.17    300.87 o
  -9   3   1     2526.18     2425.56    311.08 o
  -8   3   1      611.38      598.46    330.64 o
  -7   3   1     4440.94     4322.27    283.09 o
  -6   3   1    21457.98    19752.46    591.80 o
  -5   3   1      303.98      405.25    297.17 o
  -4   3   1     2437.41     2659.29    275.11 o
  -3   3   1        1.99      -45.89    319.85 o
  -2   3   1    46262.87    48395.25    635.35 o
  -1   3   1      734.12      832.96    287.98 o
   0   3   1    51764.90    49857.40   1765.35 o
   1   3   1   159168.22   163719.13   2736.42 o
   2   3   1    11231.10    12106.04    487.04 o
   3   3   1    14126.46    13653.23    407.28 o
   4   3   1     2129.28     2021.43    302.13 o
   5   3   1    29331.43    29164.03    533.33 o
   6   3   1     1512.99     1574.67    384.85 o
   7   3   1      501.65      504.83    322.51 o
   8   3   1     4670.67     4526.88    583.13 o
   9   3   1      958.75      840.35    547.38 o
  10   3   1     1891.77     1815.46    458.00 o
  11   3   1      391.39      416.42    522.12 o
  12   3   1     1335.04     1240.71    455.98 o
  13   3   1       22.15      -41.96    521.20 o
  14   3   1       56.85     -108.88    616.70 o
  15   3   1      551.04      415.57    755.24 o
 -15   4   1      120.22       80.78    713.87 o
 -14   4   1      280.13       56.21    765.49 o
 -13   4   1      928.05     1350.77    735.61 o
 -12   4   1       26.79      -80.51    495.67 o
 -11   4   1      614.90      681.12    525.42 o
 -10   4   1     3782.68     3646.18    397.76 o
  -9   4   1       12.32      126.37    295.71 o
  -8   4   1     4620.25     4733.57    328.25 o
  -7   4   1     6216.71     6518.31    329.18 o
  -6   4   1     5495.77     5260.78    269.29 o
  -5   4   1       86.46      -75.46    265.16 o
  -4   4   1      204.26       72.24    238.67 o
  -3   4   1      149.21      266.58    253.37 o
  -2   4   1     2554.89     2638.52    310.46 o
  -1   4   1      260.84      293.87    388.82 o
   0   4   1    11830.41    12628.76    380.00 o
   1   4   1    65903.27    68373.18   1143.51 o
   2   4   1    16471.11    16955.74    441.15 o
   3   4   1    25784.89    25499.08    412.29 o
   4   4   1    38933.91    33190.02   1969.17 o
   5   4   1    14170.16    14427.99    395.30 o
   6   4   1      843.40      503.82    323.28 o
   7   4   1     1077.24      661.53    468.14 o
   8   4   1      962.14      884.57    394.12 o
   9   4   1      905.77     1073.03    543.23 o
  10   4   1       97.75      166.90    464.08 o
  11   4   1        6.01      244.39    505.90 o
  12   4   1      798.79      645.46    514.24 o
  13   4   1       10.30       34.03    725.85 o
  14   4   1       35.28      527.80    507.14 o
  15   4   1       42.91     -103.44    620.55 o
 -15   5   1       29.56       97.32    942.37 o
 -14   5   1        2.35       34.75    698.77 o
 -13   5   1      188.86      393.36    577.47 o
 -12   5   1      427.35      436.08    597.54 o
 -11   5   1      580.50     1180.29    629.93 o
 -10   5   1      548.87      495.63    362.24 o
  -9   5   1       68.74      -13.96    321.57 o
  -8   5   1    10194.05    10190.17    341.26 o
  -7   5   1     4704.84     5116.89    387.83 o
  -6   5   1     6436.90     6483.50    265.91 o
  -5   5   1     4913.60     4750.33    292.26 o
  -4   5   1      263.18      378.97    216.92 o
  -3   5   1     3941.96     4100.84    267.88 o
  -2   5   1    45035.34    45412.24    490.85 o
  -1   5   1    31098.67    30931.83    416.33 o
   0   5   1      161.58       25.01    279.80 o
   1   5   1    12935.72    12859.43    331.32 o
   2   5   1     6075.49     5633.40    259.75 o
   3   5   1      697.83      591.64    215.44 o
   4   5   1     4502.29     4254.85    246.29 o
   5   5   1      677.08      924.42    287.98 o
   6   5   1     5286.44     5218.26    395.35 o
   7   5   1     4707.19     4903.92    437.66 o
   8   5   1     2810.25     2969.66    405.71 o
   9   5   1      857.20      829.97    384.94 o
  10   5   1       43.65     -154.37    586.63 o
  11   5   1      342.81      336.89    503.57 o
  12   5   1     1439.54      865.14    452.87 o
  13   5   1      403.04      316.06    585.20 o
  14   5   1      702.29       86.55    722.59 o
  15   5   1       17.95     -217.24    987.94 o
 -14   6   1        2.56     -358.62    613.55 o
 -13   6   1      732.08      -66.42    516.91 o
 -12   6   1      219.66     -109.26    591.29 o
 -11   6   1      259.76       85.00    428.89 o
 -10   6   1        0.91       74.08    395.48 o
  -9   6   1      658.24      406.68    351.72 o
  -8   6   1     2295.07     2133.16    364.11 o
  -7   6   1        8.86      -87.89    347.43 o
  -6   6   1      453.94      637.22    365.80 o
  -5   6   1    15536.33    14659.18    332.51 o
  -4   6   1     3806.86     3684.80    231.60 o
  -3   6   1     3808.40     3971.73    245.35 o
  -2   6   1    22776.26    22339.78    399.53 o
  -1   6   1     4098.89     4146.86    281.31 o
   0   6   1     4322.61     4184.33    302.44 o
   1   6   1    17806.90    17598.90    334.62 o
   2   6   1     2797.30     2625.53    225.06 o
   3   6   1    22364.40    21546.93    341.50 o
   4   6   1     5130.12     5158.96    274.45 o
   5   6   1      501.10      578.43    255.80 o
   6   6   1    13867.10    14238.87    453.20 o
   7   6   1     4392.21     4781.44    461.01 o
   8   6   1      184.71      216.04    437.15 o
   9   6   1     4395.65     4120.33    548.46 o
  10   6   1      268.35      414.29    521.39 o
  11   6   1     1314.86     1152.32    631.84 o
  12   6   1      423.15      894.55    575.96 o
  13   6   1       17.74      234.69    497.00 o
  14   6   1       62.29        6.45    858.44 o
 -14   7   1      157.02       92.23    848.25 o
 -13   7   1       25.53      303.40    779.13 o
 -12   7   1      103.26      528.05    496.74 o
 -11   7   1      271.87      918.35    423.42 o
 -10   7   1      468.58      368.41    369.57 o
  -9   7   1     1084.23     1222.13    414.11 o
  -8   7   1     4636.22     4458.85    335.11 o
  -7   7   1     1414.24     1297.03    296.73 o
  -6   7   1     1192.06     1471.36    326.56 o
  -5   7   1     4672.08     5068.36    354.66 o
  -4   7   1     7756.75     7205.89    317.70 o
  -3   7   1     4872.93     4765.41    318.10 o
  -2   7   1    17598.37    17405.67    394.84 o
  -1   7   1    41206.64    40125.65    482.12 o
   0   7   1    25883.44    26173.55    416.81 o
   1   7   1      197.00      176.15    210.71 o
   2   7   1      111.99      177.35    183.93 o
   3   7   1      465.44      364.38    210.01 o
   4   7   1      753.58      740.76    194.87 o
   5   7   1     3322.16     3549.80    271.70 o
   6   7   1     8877.88     9257.65    406.35 o
   7   7   1     1128.12     1386.26    320.01 o
   8   7   1      290.08      384.47    363.04 o
   9   7   1       27.88      -47.35    450.46 o
  10   7   1      505.64      456.74    496.90 o
  11   7   1      157.14      290.55    421.51 o
  12   7   1      214.00      460.31    492.08 o
  13   7   1       23.35      -91.66    671.19 o
  14   7   1      579.99      141.63    701.42 o
 -13   8   1      238.01      168.87    682.26 o
 -12   8   1      115.48      440.85    495.29 o
 -11   8   1      354.40      340.81    510.21 o
 -10   8   1      410.15      494.07    337.12 o
  -9   8   1       45.25       92.83    361.60 o
  -8   8   1      185.91      330.38    278.46 o
  -7   8   1     4237.01     4288.78    374.18 o
  -6   8   1     5018.19     5287.36    322.49 o
  -5   8   1    15824.88    15894.95    373.69 o
  -4   8   1      915.75      748.16    303.26 o
  -3   8   1     3459.20     3936.07    376.47 o
  -2   8   1      155.53      150.33    241.83 o
  -1   8   1     2573.02     2617.18    262.24 o
   0   8   1     6804.04     6645.00    265.68 o
   1   8   1      136.73      183.46    238.88 o
   2   8   1     1001.88     1061.70    209.55 o
   3   8   1     1545.64     1749.75    258.76 o
   4   8   1      532.99      390.47    296.67 o
   5   8   1      627.66      486.58    253.75 o
   6   8   1     3422.05     3812.66    341.06 o
   7   8   1       75.93      135.65    304.43 o
   8   8   1     2702.03     2264.14    321.58 o
   9   8   1     5042.85     3802.40    552.75 o
  10   8   1      493.06      600.40    604.23 o
  11   8   1     2192.78     2295.46    513.46 o
  12   8   1      230.52      387.66    576.05 o
  13   8   1       19.35      147.91    692.77 o
 -13   9   1      132.09      504.20    592.50 o
 -12   9   1       45.67     -400.32    599.30 o
 -11   9   1      142.22      476.24    490.19 o
 -10   9   1      459.67      440.72    347.04 o
  -9   9   1       14.31     -143.47    354.06 o
  -8   9   1      330.27      239.17    337.57 o
  -7   9   1     1891.47     1457.01    291.65 o
  -6   9   1      139.68      398.04    286.21 o
  -5   9   1     1175.36     1012.81    253.40 o
  -4   9   1      247.97      300.59    279.71 o
  -3   9   1    27634.66    28536.71    447.65 o
  -2   9   1     2106.61     2091.12    329.01 o
  -1   9   1     1151.71     1162.33    258.95 o
   0   9   1    10221.37    10990.26    332.97 o
   1   9   1      123.95       90.36    249.33 o
   2   9   1     1114.17     1042.72    254.36 o
   3   9   1      373.90      458.32    257.23 o
   4   9   1     3373.05     3621.75    271.38 o
   5   9   1     4832.35     4853.06    345.48 o
   6   9   1     4342.42     4557.01    365.60 o
   7   9   1      614.72      696.43    326.02 o
   8   9   1      130.32      113.29    361.86 o
   9   9   1     1623.09     1515.34    442.31 o
  10   9   1       22.95     -111.04    591.77 o
  11   9   1      436.62      227.37    500.42 o
  12   9   1        6.72      328.85    602.25 o
  13   9   1       27.22     -576.51    679.32 o
 -12  10   1        5.09     -371.38    698.06 o
 -11  10   1      215.23       92.22    544.02 o
 -10  10   1       29.10       76.24    419.04 o
  -9  10   1      252.44      441.65    380.19 o
  -8  10   1      198.13      311.93    327.55 o
  -7  10   1     1838.84     1939.59    300.77 o
  -6  10   1     5467.34     5448.19    344.87 o
  -5  10   1      860.28      924.92    290.65 o
  -4  10   1     6495.74     7108.82    320.72 o
  -3  10   1     4135.11     4295.10    282.08 o
  -2  10   1     8854.66     9043.32    316.76 o
  -1  10   1      918.68      759.87    353.42 o
   0  10   1     5674.33     5827.68    286.43 o
   1  10   1      491.32      354.12    247.67 o
   2  10   1       82.50      -47.89    272.97 o
   3  10   1      747.08      732.63    244.54 o
   4  10   1      317.98      314.28    253.62 o
   5  10   1       23.82      -13.51    258.37 o
   6  10   1       66.13       57.23    353.61 o
   7  10   1      385.33      473.56    365.30 o
   8  10   1     5155.65     4716.10    427.74 o
   9  10   1       50.37      274.05    346.86 o
  10  10   1       26.00      562.01    490.87 o
  11  10   1      137.39     -112.88    498.15 o
  12  10   1      328.21     -216.08    848.37 o
 -12  11   1      155.99     -614.77    954.99 o
 -11  11   1       35.61       69.90    585.70 o
 -10  11   1      145.00      -53.90    411.73 o
  -9  11   1       21.34      249.26    457.55 o
  -8  11   1       12.18       47.77    302.00 o
  -7  11   1     1042.84     1317.52    301.84 o
  -6  11   1      689.46      546.18    301.16 o
  -5  11   1       29.28      -77.44    322.18 o
  -4  11   1     9241.32     8432.61    439.11 o
  -3  11   1     8531.08     8119.29    294.18 o
  -2  11   1       21.90      141.87    269.19 o
  -1  11   1       97.86      113.74    257.22 o
   0  11   1      396.65      209.26    244.99 o
   1  11   1      133.81      318.25    268.85 o
   2  11   1      172.25      456.80    281.07 o
   3  11   1      126.57      123.75    303.34 o
   4  11   1      259.99      294.47    302.08 o
   5  11   1     1215.28     1335.17    343.09 o
   6  11   1      544.10      792.45    359.10 o
   7  11   1     1730.13     1898.02    339.66 o
   8  11   1       44.25      446.66    370.22 o
   9  11   1     1121.65     1601.03    454.93 o
  10  11   1      763.20      197.86    511.86 o
  11  11   1      387.05      842.77    685.35 o
  12  11   1       11.74      406.42    962.83 o
 -11  12   1       25.29      399.71    640.03 o
 -10  12   1       30.94      169.65    492.68 o
  -9  12   1      631.08      321.61    456.02 o
  -8  12   1        6.81      106.10    446.85 o
  -7  12   1      400.17     1118.33    418.19 o
  -6  12   1      698.54     1170.47    331.88 o
  -5  12   1     2602.34     3096.54    309.97 o
  -4  12   1     1111.32     1112.64    343.64 o
  -3  12   1     1098.22     1170.58    352.04 o
  -2  12   1     2162.23     1832.44    364.02 o
  -1  12   1     7401.21     7559.63    326.74 o
   0  12   1       84.00      311.57    374.46 o
   1  12   1      458.38      217.82    306.11 o
   2  12   1      646.37      304.29    349.06 o
   3  12   1      326.10      915.32    398.73 o
   4  12   1       97.30       22.58    333.13 o
   5  12   1      284.38      534.58    388.23 o
   6  12   1      411.17      692.51    385.28 o
   7  12   1     1861.82     2470.61    424.92 o
   8  12   1      577.53      807.63    417.24 o
   9  12   1      248.98     -148.43    414.56 o
  10  12   1       19.56      187.63    658.49 o
  11  12   1       28.86      717.11    659.81 o
 -10  13   1       17.14       59.91    553.20 o
  -9  13   1        5.21      -68.11    499.87 o
  -8  13   1       11.89      -69.09    400.93 o
  -7  13   1      123.18      116.13    359.70 o
  -6  13   1     1327.44     1922.27    331.63 o
  -5  13   1      105.11       -5.02    332.57 o
  -4  13   1     7098.61     7104.61    325.20 o
  -3  13   1      126.88       43.92    299.11 o
  -2  13   1     1780.01     2128.74    288.63 o
  -1  13   1      524.11      689.59    318.94 o
   0  13   1       87.27       54.48    318.31 o
   1  13   1       66.86      144.99    282.54 o
   2  13   1      461.97      518.39    364.35 o
   3  13   1      217.97       50.80    353.20 o
   4  13   1      648.30      668.81    352.48 o
   5  13   1      213.85     -110.80    365.18 o
   6  13   1      341.78       93.91    388.28 o
   7  13   1        3.00      -69.65    411.32 o
   8  13   1      233.19       56.15    443.63 o
   9  13   1       14.10     -113.90    539.11 o
  10  13   1     1394.71      683.39    763.96 o
  -9  14   1      261.16     -792.11    962.31 o
  -8  14   1       11.86     -273.61    494.06 o
  -7  14   1      651.03      290.12    438.70 o
  -6  14   1      118.20      306.32    381.75 o
  -5  14   1      955.44     1208.50    459.50 o
  -4  14   1       86.01      307.28    343.58 o
  -3  14   1      229.53       33.36    330.24 o
  -2  14   1      820.79     1121.31    371.10 o
  -1  14   1     3429.49     3458.03    305.11 o
   0  14   1        0.21      167.55    329.55 o
   1  14   1       33.48       23.96    333.13 o
   2  14   1       59.09     -209.52    427.61 o
   3  14   1       37.78      185.09    419.81 o
   4  14   1      157.99      269.80    384.63 o
   5  14   1      369.59     -225.14    394.10 o
   6  14   1      115.06     -356.01    419.87 o
   7  14   1     2136.72     1579.47    557.36 o
   8  14   1       55.60      152.49    539.10 o
  -7  15   1      351.73      335.00    521.49 o
  -6  15   1      199.74     -506.56    506.56 o
  -5  15   1      123.43      446.18    434.74 o
  -4  15   1     1036.64      788.09    577.86 o
  -3  15   1     1166.58      770.30    395.86 o
  -2  15   1      345.28      744.95    395.94 o
  -1  15   1       81.44     -110.07    394.88 o
   0  15   1      644.91      236.04    464.89 o
   1  15   1      411.74      466.52    369.66 o
   2  15   1      475.94      301.13    430.43 o
   3  15   1       86.67      202.13    384.17 o
   4  15   1      796.09      895.65    465.86 o
   5  15   1      124.13       94.09    507.27 o
   6  15   1        4.51       21.44    504.96 o
   7  15   1      233.00      362.53    519.15 o
  -5  16   1       90.60     -981.99    981.99 o
  -4  16   1      305.50      337.36    502.69 o
  -3  16   1      284.37      737.49    553.73 o
  -2  16   1      465.86       31.24    510.16 o
  -1  16   1      572.51      304.10    477.00 o
   0  16   1      337.17     -382.74    518.64 o
   1  16   1        2.85     -279.97    512.71 o
   2  16   1       95.86      -90.90    561.60 o
   3  16   1       86.91      117.81    468.68 o
   4  16   1      249.80      313.45    499.05 o
   5  16   1        3.46      -21.73    578.35 o
  -1  17   1       75.58     1082.16    973.63 o
   0  17   1      905.82      680.13    726.53 o
   1  17   1      409.71      638.63    995.06 o
 -14   0   2       55.57       71.33    728.48 o
 -12   0   2      786.44     1320.78    518.42 o
 -10   0   2     8488.82     8242.50    552.16 o
  -8   0   2     9125.17     9232.75    595.07 o
  -6   0   2    33602.29    33800.98    754.29 o
  -4   0   2     5366.20     5341.87    561.39 o
  -2   0   2    23784.60    23059.99   1485.44 o
   0   0   2     7112.76     7712.36    602.68 o
   2   0   2    29595.63    24284.70   7683.20 o
   4   0   2    36049.07    35570.97   1097.16 o
   6   0   2    37710.12    38551.06   1039.12 o
   8   0   2     1149.37     1094.34    606.60 o
  10   0   2       64.76       50.37    571.59 o
  12   0   2     1074.94     1177.65    840.94 o
 -15   1   2      149.29      345.52    561.67 o
 -14   1   2        3.29     -242.80    522.06 o
 -13   1   2      334.31      316.46    408.32 o
 -12   1   2      100.53       86.34    363.44 o
 -11   1   2        6.00      -87.09    303.46 o
 -10   1   2      153.10      233.54    300.14 o
  -9   1   2     4875.63     5096.54    431.53 o
  -8   1   2     8673.28     8657.24    362.95 o
  -7   1   2    28538.88    29044.57    513.78 o
  -6   1   2     3524.48     3555.67    308.04 o
  -5   1   2    35936.07    35839.52    568.30 o
  -4   1   2     1937.18     1829.60    349.65 o
  -3   1   2     5281.68     5563.00    406.44 o
  -2   1   2      155.51      131.14    456.55 o
  -1   1   2     1648.76     1741.30    328.67 o
   0   1   2      104.86       13.28    303.10 o
   1   1   2     3569.00     4496.44    453.32 o
   2   1   2    16965.52    17265.37    615.53 o
   3   1   2    10047.06    10269.04    515.94 o
   4   1   2     9353.24     9430.15    545.70 o
   5   1   2    63752.85    62104.13   1357.62 o
   6   1   2    16707.96    15678.35    546.37 o
   7   1   2     3124.96     3005.24    420.90 o
   8   1   2     9185.38     9172.55    520.23 o
   9   1   2     5708.64     5588.87    530.39 o
  10   1   2      253.23      241.18    451.38 o
  11   1   2     1153.22     1198.66    750.60 o
  12   1   2       29.84      123.48    649.36 o
  13   1   2      125.63       20.22    800.05 o
  14   1   2       94.53      126.74    839.11 o
  15   1   2      418.00      351.11   1374.93 o
 -15   2   2        2.70       -6.04    621.33 o
 -14   2   2        5.00     -111.04    544.46 o
 -13   2   2       44.07     -186.11    470.98 o
 -12   2   2       18.77       84.75    307.75 o
 -11   2   2      884.87      871.26    352.38 o
 -10   2   2     2784.34     2283.90    308.59 o
  -9   2   2     4739.56     5027.67    381.29 o
  -8   2   2     2759.57     3196.89    363.66 o
  -7   2   2    23194.29    22489.97    454.97 o
  -6   2   2     6456.63     6134.18    314.49 o
  -5   2   2     1704.52     1801.44    281.97 o
  -4   2   2    29615.79    30180.62    513.78 o
  -3   2   2     2671.71     2730.32    413.24 o
  -2   2   2       15.85       99.94    413.94 o
  -1   2   2     7129.11     5954.96    449.63 o
   0   2   2     7070.17     7189.17    446.77 o
   1   2   2    14633.36    13561.69   1290.16 o
   2   2   2     5715.00     5729.02    475.93 o
   3   2   2    36246.87    36587.08    740.95 o
   4   2   2    22173.52    22620.37    677.60 o
   5   2   2     1081.01     1118.06    315.49 o
   6   2   2    21203.74    19873.71    477.42 o
   7   2   2    10609.57     9896.89    472.06 o
   8   2   2        3.75       36.53    561.25 o
   9   2   2       42.36       67.74    390.73 o
  10   2   2      586.25      370.26    390.20 o
  11   2   2      217.03       10.22    663.39 o
  12   2   2     1012.32      832.21    528.50 o
  13   2   2       24.85      150.02    757.88 o
  14   2   2      468.82      415.06    760.37 o
  15   2   2       43.59      283.62    917.98 o
 -15   3   2      143.39      138.17    733.69 o
 -14   3   2        8.42     -442.66    591.42 o
 -13   3   2      154.47      448.06    475.79 o
 -12   3   2      620.11      589.74    298.39 o
 -11   3   2     2654.23     2517.37    391.51 o
 -10   3   2        1.49      146.26    309.08 o
  -9   3   2       67.48       54.69    291.66 o
  -8   3   2    17445.34    18831.56    430.94 o
  -7   3   2     1383.04     1397.12    304.45 o
  -6   3   2      459.73      533.16    248.38 o
  -5   3   2     1012.63     1046.13    281.94 o
  -4   3   2    10480.96    10524.11    359.04 o
  -3   3   2     3184.70     2901.51    349.83 o
  -2   3   2     1862.35     1777.51    377.12 o
  -1   3   2       38.02       34.68    346.46 o
   0   3   2       47.49       23.57    349.83 o
   1   3   2      296.67      314.81    342.55 o
   2   3   2     6071.00     6410.80    486.38 o
   3   3   2    43861.33    43091.39    730.00 o
   4   3   2    40821.65    40251.80    676.44 o
   5   3   2      927.01      871.86    301.49 o
   6   3   2    18213.04    17206.95    473.60 o
   7   3   2    12181.27    11498.27    512.13 o
   8   3   2     6719.57     7495.11    616.73 o
   9   3   2      559.45      734.27    451.45 o
  10   3   2      300.13      387.41    436.37 o
  11   3   2       14.30       14.93    528.87 o
  12   3   2      233.64      117.86    620.71 o
  13   3   2        4.45      142.75    602.21 o
  14   3   2      246.31      280.31    519.73 o
  15   3   2        6.65       22.90    886.53 o
 -15   4   2       99.54     -468.70    865.26 o
 -14   4   2       43.96     -164.18    619.96 o
 -13   4   2       17.91      199.06    703.18 o
 -12   4   2        9.83       -6.66    370.47 o
 -11   4   2      586.92      688.43    403.97 o
 -10   4   2       92.50      -66.70    265.90 o
  -9   4   2      519.63      558.94    295.12 o
  -8   4   2      597.81      669.53    327.86 o
  -7   4   2    14721.67    15904.63    403.29 o
  -6   4   2     6868.53     7023.73    312.03 o
  -5   4   2    20057.21    19310.39    452.94 o
  -4   4   2    53899.95    53067.40    646.76 o
  -3   4   2      896.01     1006.18    323.69 o
  -2   4   2      923.03      893.17    323.49 o
  -1   4   2      162.82       88.43    369.19 o
   0   4   2    35621.99    35761.14    559.50 o
   1   4   2    12790.04    12377.35    362.94 o
   2   4   2     1243.02      894.65    275.20 o
   3   4   2    43542.03    44415.75    854.23 o
   4   4   2    10575.47    10543.53    434.28 o
   5   4   2      595.68      717.80    262.77 o
   6   4   2     2218.44     2076.02    298.56 o
   7   4   2    10557.40    11157.17    496.89 o
   8   4   2      420.65      409.33    451.61 o
   9   4   2      239.73      -84.19    442.60 o
  10   4   2     2189.97     2014.81    447.11 o
  11   4   2      383.52      162.64    634.00 o
  12   4   2       69.10     -103.49    604.82 o
  13   4   2       60.62       82.76    521.51 o
  14   4   2      216.87      201.53    694.48 o
  15   4   2      116.66        2.46    878.10 o
 -15   5   2       98.92      -17.06    686.00 o
 -14   5   2      146.51       41.29    612.28 o
 -13   5   2        4.67      311.91    717.23 o
 -12   5   2      175.82      405.11    425.36 o
 -11   5   2     3076.02     3215.96    494.73 o
 -10   5   2     1454.54     1454.57    361.15 o
  -9   5   2     5082.89     4715.57    315.02 o
  -8   5   2     2074.48     2236.28    262.95 o
  -7   5   2      216.35      181.71    281.75 o
  -6   5   2     7366.92     7157.48    329.78 o
  -5   5   2     3534.51     3201.37    236.40 o
  -4   5   2     1997.18     2036.85    258.27 o
  -3   5   2     3424.95     3547.79    246.94 o
  -2   5   2    12513.34    12079.65    321.27 o
  -1   5   2     8013.27     7936.66    288.13 o
   0   5   2     5630.71     5539.61    264.73 o
   1   5   2     2280.54     2259.31    323.17 o
   2   5   2    12300.36    12516.08    336.98 o
   3   5   2    12484.53    11810.26    350.15 o
   4   5   2     7606.89     7182.72    312.36 o
   5   5   2    20352.65    19553.22    364.76 o
   6   5   2     3446.31     3752.32    294.74 o
   7   5   2     5659.60     6575.63    595.02 o
   8   5   2       94.69       67.07    381.98 o
   9   5   2      398.82      289.89    532.41 o
  10   5   2     1082.87     1130.70    460.74 o
  11   5   2      436.26      617.67    504.27 o
  12   5   2      268.04      150.69    435.54 o
  13   5   2      365.21      275.18    717.28 o
  14   5   2      236.24      227.00    616.75 o
 -14   6   2      387.97     -120.90    705.18 o
 -13   6   2        1.19       -6.36    579.17 o
 -12   6   2      467.34      420.20    512.82 o
 -11   6   2       93.79      250.16    403.66 o
 -10   6   2      730.81      844.61    461.38 o
  -9   6   2     1825.70     1597.98    300.43 o
  -8   6   2     2801.68     2504.61    309.34 o
  -7   6   2       56.12      -37.29    274.61 o
  -6   6   2    15836.11    15974.72    355.58 o
  -5   6   2     9663.40     9104.85    278.25 o
  -4   6   2     9921.58     9894.74    277.20 o
  -3   6   2     5885.71     5209.84    264.46 o
  -2   6   2     4806.43     4429.50    244.58 o
  -1   6   2     2229.27     2490.58    248.12 o
   0   6   2    19682.25    19211.21    442.02 o
   1   6   2    53165.43    52782.45    476.21 o
   2   6   2     9244.18     9296.60    352.33 o
   3   6   2     1547.81     1674.62    270.29 o
   4   6   2      562.15      774.92    226.80 o
   5   6   2      104.99      125.97    205.89 o
   6   6   2     3081.66     3810.68    303.23 o
   7   6   2      107.87      166.13    441.54 o
   8   6   2     3189.38     2838.21    457.07 o
   9   6   2     2277.69     2127.29    444.86 o
  10   6   2     3053.37     3452.58    469.73 o
  11   6   2      174.98      857.37    501.98 o
  12   6   2       64.27      -60.27    583.69 o
  13   6   2       15.29     -341.88    508.54 o
  14   6   2       28.57     -309.35    863.51 o
 -14   7   2        2.29       -5.43    694.65 o
 -13   7   2      146.82       76.75    696.43 o
 -12   7   2      105.00     -218.71    507.35 o
 -11   7   2      148.43      262.32    362.02 o
 -10   7   2      739.54      979.95    399.20 o
  -9   7   2     2130.01     2476.10    385.52 o
  -8   7   2        2.01      -44.59    265.64 o
  -7   7   2      187.49      240.00    344.81 o
  -6   7   2     5176.62     5589.41    287.20 o
  -5   7   2      349.08      417.88    266.41 o
  -4   7   2      385.59      655.74    306.81 o
  -3   7   2    24132.64    23924.75    347.68 o
  -2   7   2     2414.88     2029.62    216.84 o
  -1   7   2    19700.45    18623.45    816.31 o
   0   7   2     2030.84     2433.41    272.89 o
   1   7   2     6983.32     6833.96    277.01 o
   2   7   2    25360.53    25736.96    438.52 o
   3   7   2     1201.12     1143.11    229.48 o
   4   7   2     1413.51     1516.13    271.70 o
   5   7   2     5409.43     5677.30    293.87 o
   6   7   2        2.85        2.25    311.10 o
   7   7   2       34.92        0.45    348.75 o
   8   7   2     1893.29     1993.63    531.71 o
   9   7   2      546.27      -82.26    534.70 o
  10   7   2        0.96     -138.36    508.61 o
  11   7   2     1142.08     1057.17    431.96 o
  12   7   2        0.28     -123.56    504.48 o
  13   7   2      742.17      459.86    611.71 o
  14   7   2        6.06     -127.83    686.86 o
 -13   8   2       31.95      250.31    688.84 o
 -12   8   2      955.49     1096.17    516.62 o
 -11   8   2      120.48       89.49    406.64 o
 -10   8   2       27.17       -2.96    329.80 o
  -9   8   2      851.42      839.86    371.50 o
  -8   8   2      693.06      399.85    346.64 o
  -7   8   2      992.39      928.09    291.79 o
  -6   8   2     2935.71     3065.21    325.32 o
  -5   8   2      176.63      164.11    271.59 o
  -4   8   2     4341.48     4489.39    302.72 o
  -3   8   2    11673.11    11873.85    389.03 o
  -2   8   2     7181.25     7790.48    348.52 o
  -1   8   2     9671.16     9830.11    466.15 o
   0   8   2     1728.25     1918.37    255.78 o
   1   8   2     2430.02     2611.03    257.73 o
   2   8   2    16433.01    17410.63    338.49 o
   3   8   2     2698.80     3020.75    299.96 o
   4   8   2     3827.20     3982.59    280.54 o
   5   8   2       87.92       58.72    285.57 o
   6   8   2      362.07      220.61    284.63 o
   7   8   2     1271.85     1077.33    338.98 o
   8   8   2     4896.62     4694.63    466.93 o
   9   8   2      249.94      168.10    516.63 o
  10   8   2     1063.82      836.52    624.87 o
  11   8   2      430.96      922.40    591.93 o
  12   8   2      165.39      -97.17    577.86 o
  13   8   2      107.76     -240.69    698.55 o
 -13   9   2        3.01      -39.80    670.95 o
 -12   9   2      376.46       -4.99    604.81 o
 -11   9   2       34.43      134.86    426.03 o
 -10   9   2        4.46      102.23    397.56 o
  -9   9   2      614.81      878.31    358.16 o
  -8   9   2       86.68     -106.79    360.73 o
  -7   9   2      598.85      479.74    345.95 o
  -6   9   2       17.07      -64.57    333.04 o
  -5   9   2     1995.12     2036.26    302.43 o
  -4   9   2     5337.97     6309.20    373.71 o
  -3   9   2     9629.12     9598.30    350.29 o
  -2   9   2      356.13      292.56    323.01 o
  -1   9   2     5210.00     5325.40    330.86 o
   0   9   2    15784.23    16560.04    386.36 o
   1   9   2       94.31      -51.21    262.58 o
   2   9   2     3241.12     3439.99    278.40 o
   3   9   2      648.17      809.35    292.37 o
   4   9   2       86.20       76.98    267.94 o
   5   9   2     1989.87     1881.29    263.20 o
   6   9   2        1.01      -49.80    261.59 o
   7   9   2      243.70      -62.32    322.33 o
   8   9   2     1445.85     1564.82    381.94 o
   9   9   2      128.94     -109.44    607.85 o
  10   9   2      602.44      610.78    508.79 o
  11   9   2      497.05      480.77    585.84 o
  12   9   2       32.19      274.62    683.94 o
  13   9   2      509.01      741.54    584.00 o
 -12  10   2      196.77      267.45    847.91 o
 -11  10   2      548.21      624.54    385.36 o
 -10  10   2      383.95      728.88    383.73 o
  -9  10   2       30.74      386.19    394.49 o
  -8  10   2      156.74       60.11    355.20 o
  -7  10   2       25.77      130.55    331.34 o
  -6  10   2      704.04      543.17    407.70 o
  -5  10   2      493.21      718.47    282.39 o
  -4  10   2       62.97       82.33    313.17 o
  -3  10   2    11145.74    12388.60    368.25 o
  -2  10   2     2691.82     2917.83    290.02 o
  -1  10   2    25533.95    26799.08    463.98 o
   0  10   2      800.13      953.46    280.41 o
   1  10   2     2408.43     2450.00    269.06 o
   2  10   2      789.85      620.04    262.50 o
   3  10   2     1316.07     1280.57    294.08 o
   4  10   2     1768.40     2060.55    292.72 o
   5  10   2      198.60      191.72    260.47 o
   6  10   2      631.72      750.95    341.34 o
   7  10   2      174.45      170.08    392.02 o
   8  10   2      626.38      907.46    365.08 o
   9  10   2      609.11      709.78    380.64 o
  10  10   2      127.23      254.57    708.18 o
  11  10   2     1408.20     1544.18    504.23 o
  12  10   2      206.57      113.58    602.63 o
 -12  11   2      249.25     -201.73    959.34 o
 -11  11   2       99.66     -204.18    512.46 o
 -10  11   2       56.79      217.70    387.75 o
  -9  11   2      247.83      576.31    455.68 o
  -8  11   2       97.22      -19.13    311.32 o
  -7  11   2      260.27       31.16    277.78 o
  -6  11   2      146.52      214.68    358.60 o
  -5  11   2     1914.61     1918.14    357.36 o
  -4  11   2     2739.53     2297.14    340.91 o
  -3  11   2       34.88     -122.46    266.40 o
  -2  11   2     1621.00     1486.60    346.85 o
  -1  11   2      589.43      402.63    246.35 o
   0  11   2     9189.33     9615.75    297.93 o
   1  11   2     3658.50     3678.49    328.70 o
   2  11   2      463.86      432.86    288.21 o
   3  11   2       17.07     -139.82    277.91 o
   4  11   2      318.28      232.39    351.88 o
   5  11   2      176.60     -114.11    397.89 o
   6  11   2       32.65       81.38    306.60 o
   7  11   2       72.77       -9.91    325.10 o
   8  11   2      466.87      373.09    398.92 o
   9  11   2      906.25     1270.30    456.98 o
  10  11   2      846.09      433.54    586.90 o
  11  11   2       32.66     -272.77    698.19 o
 -11  12   2      106.05       92.85   1409.66 o
 -10  12   2      498.80     -190.06    545.31 o
  -9  12   2       14.77       32.99    415.82 o
  -8  12   2      248.64      208.90    364.61 o
  -7  12   2       24.30      -60.98    345.94 o
  -6  12   2       73.65      236.11    322.45 o
  -5  12   2       48.86      252.45    292.08 o
  -4  12   2     1155.48     1692.80    304.85 o
  -3  12   2     1420.77     1887.16    333.67 o
  -2  12   2    12545.58    12872.32    350.93 o
  -1  12   2     2774.96     2413.84    392.47 o
   0  12   2      173.34      582.49    307.24 o
   1  12   2       19.29      253.57    290.73 o
   2  12   2      609.49       93.53    328.21 o
   3  12   2       21.72       48.74    334.36 o
   4  12   2      348.70      588.06    331.81 o
   5  12   2       41.27      162.25    325.68 o
   6  12   2      528.70      403.61    380.28 o
   7  12   2      490.85      403.25    388.10 o
   8  12   2        4.34     -254.48    412.18 o
   9  12   2       46.09      302.31    455.03 o
  10  12   2       23.09     1008.68    674.98 o
  11  12   2       48.17      622.78    963.00 o
 -10  13   2       12.30     -181.00    958.82 o
  -9  13   2        3.42      -29.12    466.20 o
  -8  13   2        7.20     -191.02    482.82 o
  -7  13   2      456.89      471.61    360.86 o
  -6  13   2      128.83      -16.31    325.83 o
  -5  13   2     1700.34     1795.61    403.94 o
  -4  13   2        7.20      -82.01    328.81 o
  -3  13   2     1301.74     1195.15    321.23 o
  -2  13   2       14.51      308.12    308.31 o
  -1  13   2     1173.46     1177.76    307.89 o
   0  13   2      104.96      -48.33    374.51 o
   1  13   2     8650.03     8526.65    342.63 o
   2  13   2      142.06      217.32    360.74 o
   3  13   2      544.09      835.26    306.73 o
   4  13   2        4.27      -25.77    303.29 o
   5  13   2      331.54      585.54    387.69 o
   6  13   2      188.99     -119.68    414.17 o
   7  13   2      215.93      328.63    506.90 o
   8  13   2       25.49      -78.70    474.05 o
   9  13   2     1452.54      493.45    526.84 o
  10  13   2       21.17      302.39    670.89 o
  -8  14   2       90.91     -190.72    494.43 o
  -7  14   2        0.78       62.95    502.47 o
  -6  14   2       13.98     -132.92    389.93 o
  -5  14   2      107.42       88.16    396.74 o
  -4  14   2       16.58     -327.99    327.99 o
  -3  14   2        4.93      -65.66    330.35 o
  -2  14   2     4900.46     5674.05    398.45 o
  -1  14   2      415.14      462.67    356.55 o
   0  14   2      186.24      565.39    364.15 o
   1  14   2      482.88      506.09    334.34 o
   2  14   2       70.17     -120.07    396.60 o
   3  14   2      133.79       44.05    389.02 o
   4  14   2      689.97      465.60    424.64 o
   5  14   2        0.06     -206.35    418.81 o
   6  14   2      734.27      980.61    470.91 o
   7  14   2        0.01      430.09    499.37 o
   8  14   2        9.47     -223.02    495.25 o
  -7  15   2      182.48     -356.49    626.85 o
  -6  15   2       28.03      136.38    440.20 o
  -5  15   2      809.66      337.30    473.34 o
  -4  15   2      637.62      743.65    441.23 o
  -3  15   2        6.38     -133.41    344.86 o
  -2  15   2      303.51       76.94    349.54 o
  -1  15   2        3.31     -251.77    395.14 o
   0  15   2     1506.54     1069.61    360.89 o
   1  15   2     2095.43     1855.40    358.10 o
   2  15   2        2.28      114.67    389.70 o
   3  15   2       10.32      184.56    458.38 o
   4  15   2      237.01      127.39    433.10 o
   5  15   2        9.78     -164.01    505.55 o
   6  15   2      179.78     -206.13    435.85 o
   7  15   2        2.39       19.35    615.54 o
  -5  16   2      201.73     1124.58    686.89 o
  -4  16   2       19.44      351.49    424.35 o
  -3  16   2      265.38     -466.15    555.89 o
  -2  16   2     1014.28      740.70    475.69 o
  -1  16   2      609.67       19.61    519.89 o
   0  16   2        2.37       11.20    563.43 o
   1  16   2      150.02      -15.78    514.88 o
   2  16   2      309.15      344.54    442.68 o
   3  16   2      469.38      966.10    504.05 o
   4  16   2      194.59      475.81    462.35 o
   5  16   2        2.28     -144.94    985.65 o
 -15   0   3        0.94      162.70    878.49 o
 -13   0   3       62.62       42.69    595.17 o
 -11   0   3       70.48     -146.68    548.10 o
  -9   0   3       41.62      124.27    450.61 o
  -7   0   3    10460.09     9554.01    458.74 o
  -5   0   3     4568.53     4286.56    408.25 o
  -3   0   3   160921.53   168982.81   3461.27 o
  -1   0   3      678.38     -242.59    550.22 o
   1   0   3    50937.10    37577.18  14046.20 o
   3   0   3     5456.34     5640.02    611.10 o
   5   0   3    24072.08    24233.46    835.43 o
   7   0   3    13261.08    12597.71    733.49 o
   9   0   3        1.47      114.14    692.53 o
  11   0   3     5887.59     5370.48    807.63 o
 -15   1   3       56.38       74.58    621.19 o
 -14   1   3      835.66     1056.20    427.81 o
 -13   1   3       16.46       -8.69    384.46 o
 -12   1   3       79.48      239.00    352.46 o
 -11   1   3       14.47      211.17    414.74 o
 -10   1   3      735.96      721.95    348.12 o
  -9   1   3       17.40     -132.87    393.39 o
  -8   1   3     9527.08     9377.09    432.29 o
  -7   1   3      305.77      385.73    267.72 o
  -6   1   3    36993.81    35914.54    589.04 o
  -5   1   3    32551.70    31189.24    487.36 o
  -4   1   3    55663.95    55800.78    642.90 o
  -3   1   3      847.80      944.76    366.30 o
  -2   1   3       21.37       69.22    423.53 o
  -1   1   3     2008.55     2089.10    359.40 o
   0   1   3     5945.03     4745.64    799.47 o
   1   1   3     2187.11     2421.85    370.84 o
   2   1   3    21086.33    22415.75    613.10 o
   3   1   3      624.06      603.57    389.97 o
   4   1   3      127.41      171.92    358.02 o
   5   1   3     9854.52     9911.10    477.74 o
   6   1   3     6648.30     6357.75    312.05 o
   7   1   3     3172.17     3129.10    332.22 o
   8   1   3    31478.37    31640.01    706.96 o
   9   1   3     1988.70     1993.98    589.09 o
  10   1   3      120.02      172.61    449.67 o
  11   1   3      570.82      573.13    672.58 o
  12   1   3        8.02      -33.95    648.66 o
  13   1   3       18.77       25.59    839.60 o
  14   1   3      225.32      200.98   1005.50 o
 -15   2   3        5.96     -139.71    522.53 o
 -14   2   3       35.54      133.15    423.57 o
 -13   2   3      115.13      -66.35    344.41 o
 -12   2   3        5.94     -178.34    332.62 o
 -11   2   3      940.57      564.53    325.29 o
 -10   2   3      914.57      458.67    291.50 o
  -9   2   3     3377.68     3469.55    342.43 o
  -8   2   3      159.68      220.74    325.43 o
  -7   2   3     1392.57     1403.19    301.33 o
  -6   2   3    30371.29    29582.16    482.04 o
  -5   2   3     2587.27     2658.86    301.53 o
  -4   2   3    17084.94    17016.69    405.16 o
  -3   2   3    32333.26    33097.73    547.59 o
  -2   2   3    13612.51    14305.42    424.48 o
  -1   2   3    14961.02    15940.05    471.95 o
   0   2   3     6470.60     6132.07    385.06 o
   1   2   3     9964.50    10006.04    425.04 o
   2   2   3     5330.27     5088.85    392.86 o
   3   2   3      160.35      220.04    331.69 o
   4   2   3     4623.31     4474.62    375.26 o
   5   2   3    30106.76    28990.59    637.66 o
   6   2   3    19636.06    19632.39    507.34 o
   7   2   3     2249.88     2282.91    290.83 o
   8   2   3     1753.36     1931.28    419.26 o
   9   2   3      134.71      126.96    551.78 o
  10   2   3     2744.64     2548.10    578.37 o
  11   2   3      707.08      509.81    661.52 o
  12   2   3        5.83      124.77    445.86 o
  13   2   3      176.76      541.75    820.15 o
  14   2   3      226.07      314.33    755.71 o
  15   2   3       14.97      141.60    996.01 o
 -15   3   3      162.35      358.15    587.76 o
 -14   3   3      179.99      130.77    408.82 o
 -13   3   3       91.53       38.21    357.87 o
 -12   3   3        4.30      -27.57    326.08 o
 -11   3   3        2.26       15.59    366.98 o
 -10   3   3      663.07      460.31    337.04 o
  -9   3   3     1269.00      948.34    284.56 o
  -8   3   3     1926.74     1933.65    367.62 o
  -7   3   3      211.43      128.53    364.38 o
  -6   3   3     9172.49     9357.59    353.79 o
  -5   3   3    61242.97    59954.62    600.04 o
  -4   3   3     1349.68     1148.71    289.62 o
  -3   3   3     3664.07     3315.35    305.39 o
  -2   3   3    61309.48    61775.87    655.93 o
  -1   3   3     6191.46     6158.13    374.65 o
   0   3   3     6982.97     7251.01    415.87 o
   1   3   3     1965.68     1822.96    319.43 o
   2   3   3    21219.81    22195.40    515.20 o
   3   3   3       12.86       47.12    286.49 o
   4   3   3      130.42       48.00    276.54 o
   5   3   3    10232.11     9985.96    482.96 o
   6   3   3      139.55      162.43    280.02 o
   7   3   3     3268.66     3745.67    428.59 o
   8   3   3     1478.59     1733.83    565.90 o
   9   3   3     8881.30     8851.67    475.84 o
  10   3   3       28.97      -85.15    530.71 o
  11   3   3     1279.40     1788.30    649.33 o
  12   3   3       88.57      204.09    504.69 o
  13   3   3      132.62      253.36    737.79 o
  14   3   3      233.41       -5.29    892.85 o
  15   3   3        0.26       48.51    735.00 o
 -15   4   3       38.10      272.42    765.68 o
 -14   4   3      126.81      -34.08    532.83 o
 -13   4   3      335.97      457.84    372.07 o
 -12   4   3      237.19      365.90    353.66 o
 -11   4   3     1038.95     1376.41    368.40 o
 -10   4   3      188.21      203.53    247.25 o
  -9   4   3     6916.90     6713.04    309.20 o
  -8   4   3     2675.64     2803.67    410.33 o
  -7   4   3     4177.86     4209.35    337.65 o
  -6   4   3     8237.10     8200.40    318.77 o
  -5   4   3     1313.33     1495.22    256.74 o
  -4   4   3    16519.34    16411.36    391.38 o
  -3   4   3     6456.17     6363.78    313.53 o
  -2   4   3    17246.82    16683.99    390.79 o
  -1   4   3    14836.55    14584.92    386.51 o
   0   4   3     1073.57      941.41    276.35 o
   1   4   3    11402.70    11350.59    415.67 o
   2   4   3     1238.27     1377.51    352.56 o
   3   4   3     8164.57     7766.02    348.00 o
   4   4   3     8264.27     8285.33    365.86 o
   5   4   3    17339.15    16694.31    437.54 o
   6   4   3    19618.42    18893.61    439.34 o
   7   4   3    10512.54    10889.47    405.72 o
   8   4   3      230.60      277.57    338.19 o
   9   4   3     5833.85     5714.07    491.11 o
  10   4   3     1821.97     1936.56    443.77 o
  11   4   3        5.68     -102.36    509.11 o
  12   4   3      258.75      192.15    491.14 o
  13   4   3       60.63     -400.65    599.93 o
  14   4   3       76.64       48.60    722.60 o
  15   4   3      125.08      732.11    992.80 o
 -14   5   3        8.50      457.73    606.21 o
 -13   5   3      272.58       -0.96    435.05 o
 -12   5   3      143.07      113.72    420.56 o
 -11   5   3      312.47      346.44    309.79 o
 -10   5   3     1093.42     1253.75    378.40 o
  -9   5   3      776.46      596.25    313.73 o
  -8   5   3     3620.96     3863.34    316.94 o
  -7   5   3     2634.71     2810.17    298.38 o
  -6   5   3      578.06      689.92    366.63 o
  -5   5   3     5672.86     5246.23    337.25 o
  -4   5   3     9698.26     9049.52    351.64 o
  -3   5   3    37070.67    36915.04    476.37 o
  -2   5   3    34467.35    33001.75    481.89 o
  -1   5   3      274.61      189.56    241.21 o
   0   5   3      944.30     1128.68    244.00 o
   1   5   3     6818.11     6536.85    323.38 o
   2   5   3     1379.20     1177.20    227.43 o
   3   5   3     9496.09     8940.57    298.88 o
   4   5   3     4241.72     4179.03    294.51 o
   5   5   3      117.82      165.85    252.33 o
   6   5   3      520.52      680.10    328.53 o
   7   5   3     1965.33     2432.45    458.34 o
   8   5   3     1774.64     2088.65    352.21 o
   9   5   3     1224.34     1607.65    445.18 o
  10   5   3      341.12      408.93    524.58 o
  11   5   3       47.47      243.66    503.70 o
  12   5   3     1330.12     1682.99    685.17 o
  13   5   3      258.53      536.14    578.08 o
  14   5   3       47.86      240.80    616.53 o
 -14   6   3      186.76      293.52    706.57 o
 -13   6   3      524.05      531.28    496.42 o
 -12   6   3      128.59     -228.81    463.50 o
 -11   6   3      180.69      -21.05    351.61 o
 -10   6   3       78.26      285.90    309.18 o
  -9   6   3      725.93      871.38    280.03 o
  -8   6   3     2586.49     2459.96    269.68 o
  -7   6   3    10525.47    10868.04    327.64 o
  -6   6   3     3447.84     3682.94    299.38 o
  -5   6   3       93.91      195.10    280.27 o
  -4   6   3     2541.14     2591.48    273.81 o
  -3   6   3     5994.19     5950.72    274.91 o
  -2   6   3    12911.57    12975.45    306.96 o
  -1   6   3      225.27      284.03    213.98 o
   0   6   3     7844.87     6565.63    286.60 o
   1   6   3    15246.59    14273.92    306.75 o
   2   6   3      277.67      206.10    262.79 o
   3   6   3     7459.46     7492.98    269.05 o
   4   6   3    26860.17    26256.72    456.70 o
   5   6   3      155.43      300.77    278.16 o
   6   6   3     2434.79     2774.38    365.92 o
   7   6   3     5617.51     6139.36    472.61 o
   8   6   3        4.78     -109.67    335.39 o
   9   6   3     2719.65     2643.70    392.50 o
  10   6   3        6.99      229.90    612.28 o
  11   6   3       65.72        8.16    430.17 o
  12   6   3      260.00      599.51    589.36 o
  13   6   3       21.76      274.37    504.82 o
  14   6   3       39.24      318.82    857.91 o
 -14   7   3       20.67       73.07    771.71 o
 -13   7   3       50.00      182.31    552.76 o
 -12   7   3      847.21      832.44    478.20 o
 -11   7   3        1.16      -17.50    389.43 o
 -10   7   3     2777.44     2439.40    377.54 o
  -9   7   3      194.36      594.41    371.79 o
  -8   7   3      127.61      300.80    237.05 o
  -7   7   3     5299.93     5679.54    297.66 o
  -6   7   3       33.07      189.77    271.77 o
  -5   7   3      506.90      596.87    248.75 o
  -4   7   3     5367.87     5955.90    293.57 o
  -3   7   3     9709.24     9879.71    313.87 o
  -2   7   3     3857.18     3858.54    236.03 o
  -1   7   3    15370.98    14702.42    311.59 o
   0   7   3    15217.23    15268.16    314.58 o
   1   7   3       25.50      123.52    235.50 o
   2   7   3       16.30      101.42    209.73 o
   3   7   3     1793.71     1909.93    255.01 o
   4   7   3    20298.92    21168.64    465.70 o
   5   7   3     4133.93     4863.08    316.93 o
   6   7   3     3204.76     3021.76    307.61 o
   7   7   3      146.17      211.86    279.19 o
   8   7   3      360.03      246.99    329.05 o
   9   7   3      412.87      542.03    444.62 o
  10   7   3     1523.37     1884.09    512.00 o
  11   7   3      518.67      757.46    496.21 o
  12   7   3     1229.12      961.88    527.80 o
  13   7   3        3.52     -408.23    611.89 o
  14   7   3       23.71     -693.00    782.73 o
 -13   8   3      274.91      336.69    603.81 o
 -12   8   3      208.23      387.39    452.45 o
 -11   8   3      304.62      169.46    424.85 o
 -10   8   3      469.89      646.71    358.74 o
  -9   8   3      230.56      262.15    331.61 o
  -8   8   3       25.13       35.62    344.85 o
  -7   8   3     3844.98     3305.42    272.22 o
  -6   8   3     1196.76      900.16    248.38 o
  -5   8   3       56.57       60.31    272.24 o
  -4   8   3     1878.59     2196.23    282.91 o
  -3   8   3      151.48      123.21    276.67 o
  -2   8   3       32.57      -49.45    265.90 o
  -1   8   3    21916.61    22678.23    401.66 o
   0   8   3     9590.30     9921.04    346.80 o
   1   8   3    18164.15    18962.91    386.72 o
   2   8   3    11181.50    12345.64    653.79 o
   3   8   3       19.52      211.63    317.14 o
   4   8   3     4540.39     4749.78    295.58 o
   5   8   3     1218.25     1195.54    275.70 o
   6   8   3      338.77      481.80    281.86 o
   7   8   3      725.10      574.31    344.04 o
   8   8   3      300.49      255.99   1186.07 o
   9   8   3      487.23      446.82    504.00 o
  10   8   3      335.32      124.53    602.16 o
  11   8   3      109.19      560.20    589.04 o
  12   8   3      107.83      116.67    704.54 o
  13   8   3       19.94     -309.05    853.80 o
 -13   9   3      271.17      -85.11    758.36 o
 -12   9   3      562.53      730.81    487.71 o
 -11   9   3      324.90      378.77    420.28 o
 -10   9   3     1616.08     1903.95    383.85 o
  -9   9   3     1961.84     2153.25    369.35 o
  -8   9   3      932.35      905.78    362.93 o
  -7   9   3      732.46      727.86    293.31 o
  -6   9   3      117.35       67.24    248.24 o
  -5   9   3      225.25      317.60    268.85 o
  -4   9   3      313.98      304.86    275.13 o
  -3   9   3       40.19      -12.93    317.00 o
  -2   9   3      249.86      174.25    257.17 o
  -1   9   3    11337.16    12081.17    359.73 o
   0   9   3     2233.13     2667.26    368.10 o
   1   9   3    10861.11    11563.07    381.99 o
   2   9   3      107.43      282.17    294.71 o
   3   9   3     3216.39     3438.71    287.15 o
   4   9   3     5284.49     5640.21    318.26 o
   5   9   3     2422.35     2462.67    265.35 o
   6   9   3     4576.95     4691.04    327.21 o
   7   9   3       83.57      159.24    335.06 o
   8   9   3      105.12      296.37    376.49 o
   9   9   3      263.42     -187.39    508.32 o
  10   9   3      408.92      697.94    716.81 o
  11   9   3       85.64       58.75    583.79 o
  12   9   3      141.62      453.84    687.10 o
  13   9   3      196.75      644.28    886.85 o
 -12  10   3      488.73      330.57    474.56 o
 -11  10   3      177.75      470.75    473.61 o
 -10  10   3      434.07      376.75    416.00 o
  -9  10   3       34.92      191.80    458.73 o
  -8  10   3      792.50      598.31    391.48 o
  -7  10   3      540.50      906.34    445.61 o
  -6  10   3        7.58       56.75    397.38 o
  -5  10   3      521.06      633.84    259.50 o
  -4  10   3       10.32       11.97    304.14 o
  -3  10   3      792.92      364.05    315.63 o
  -2  10   3     2224.31     2228.84    305.70 o
  -1  10   3     3357.65     3018.87    331.88 o
   0  10   3     4623.12     5235.07    342.32 o
   1  10   3       17.84       61.39    316.48 o
   2  10   3    23542.24    24780.09    353.54 o
   3  10   3     3671.41     3589.60    288.26 o
   4  10   3       69.60     -163.76    305.00 o
   5  10   3      256.15      183.09    273.50 o
   6  10   3      214.41      217.66    316.07 o
   7  10   3      406.29      586.04    300.94 o
   8  10   3       11.00     -241.28    353.75 o
   9  10   3      341.08      314.38    585.48 o
  10  10   3      584.41      791.15    578.02 o
  11  10   3      165.95      215.67    850.80 o
  12  10   3      224.33      639.84    594.98 o
 -11  11   3       88.41      294.95    501.93 o
 -10  11   3        2.63       15.95    450.86 o
  -9  11   3     1330.47     1346.78    422.24 o
  -8  11   3      592.46      483.93    458.60 o
  -7  11   3       38.46      296.26    325.07 o
  -6  11   3      160.57     -308.38    395.33 o
  -5  11   3        8.55       40.26    361.87 o
  -4  11   3      478.42      358.65    341.92 o
  -3  11   3       36.71      104.89    274.44 o
  -2  11   3       11.22      147.76    279.24 o
  -1  11   3     4856.78     4857.81    290.91 o
   0  11   3     7330.96     7220.42    347.34 o
   1  11   3     6269.51     5699.49    317.19 o
   2  11   3      792.13      693.29    272.53 o
   3  11   3     4361.89     3756.46    292.83 o
   4  11   3      144.51      260.95    343.61 o
   5  11   3      250.25      143.27    314.65 o
   6  11   3     1374.00     1337.79    335.97 o
   7  11   3      160.66      226.40    344.66 o
   8  11   3      840.20      826.63    448.25 o
   9  11   3       67.75      175.80    490.03 o
  10  11   3      323.08      304.89    546.98 o
  11  11   3       20.02     -245.30    845.96 o
 -11  12   3      999.69      886.70    964.05 o
 -10  12   3       77.10      193.66    503.36 o
  -9  12   3      409.06      314.22    374.42 o
  -8  12   3       32.25     -192.96    386.11 o
  -7  12   3       18.62      306.51    343.22 o
  -6  12   3      100.78      -56.63    345.47 o
  -5  12   3      603.35      748.98    354.10 o
  -4  12   3       63.30      181.78    310.06 o
  -3  12   3      668.19      870.09    401.08 o
  -2  12   3       38.67      106.93    289.36 o
  -1  12   3       80.63      403.76    343.58 o
   0  12   3      390.35      669.34    306.19 o
   1  12   3     3235.46     3742.32    336.72 o
   2  12   3     2903.33     3183.12    349.96 o
   3  12   3     4909.85     4818.65    364.96 o
   4  12   3      157.87      180.32    332.97 o
   5  12   3     1792.27     1571.06    392.85 o
   6  12   3      186.75      235.90    268.15 o
   7  12   3      141.84      339.53    382.23 o
   8  12   3       62.40     -236.18    446.76 o
   9  12   3      123.11       51.41    542.68 o
  10  12   3      162.33      669.00    849.82 o
  -9  13   3       75.92      139.23    411.48 o
  -8  13   3      878.13      546.91    441.72 o
  -7  13   3       13.51     -202.59    367.80 o
  -6  13   3      559.57      548.16    418.85 o
  -5  13   3        4.12      -98.19    348.87 o
  -4  13   3      266.47      340.85    308.99 o
  -3  13   3      405.16     1042.39    276.38 o
  -2  13   3      300.37      297.11    358.39 o
  -1  13   3      628.40      929.69    283.23 o
   0  13   3     9160.43     9621.66    363.57 o
   1  13   3        5.63      -86.36    299.72 o
   2  13   3      994.27     1149.27    340.63 o
   3  13   3       20.04      -62.31    307.99 o
   4  13   3      819.95      354.15    313.73 o
   5  13   3        6.09      187.54    382.71 o
   6  13   3      248.45      266.26    458.13 o
   7  13   3        2.48     -333.61    452.09 o
   8  13   3      347.76     -190.10    493.09 o
   9  13   3       12.51     -362.15    583.15 o
  -8  14   3       63.97      284.53    493.52 o
  -7  14   3       14.49     -178.69    392.63 o
  -6  14   3        8.31      -87.59    436.65 o
  -5  14   3      290.70      126.16    325.13 o
  -4  14   3        9.97     -173.76    343.16 o
  -3  14   3      932.08     1236.00    350.98 o
  -2  14   3      536.58      419.72    352.79 o
  -1  14   3       65.63      123.27    349.79 o
   0  14   3       92.58      297.77    372.19 o
   1  14   3     1154.01     1237.06    357.13 o
   2  14   3      649.41     1332.05    350.21 o
   3  14   3     3590.61     3538.48    413.73 o
   4  14   3      155.39      199.89    360.53 o
   5  14   3      821.65      589.32    458.58 o
   6  14   3      131.44       97.21    584.05 o
   7  14   3        5.27      358.39    494.60 o
   8  14   3        1.14      -73.79    487.07 o
  -6  15   3      101.64      295.77    412.66 o
  -5  15   3       88.56       17.18    506.91 o
  -4  15   3      116.89      175.17    471.90 o
  -3  15   3      268.05      194.99    381.74 o
  -2  15   3      104.02      102.48    368.53 o
  -1  15   3      438.26       20.59    421.35 o
   0  15   3     1500.56     1260.30    375.49 o
   1  15   3      129.51      486.26    421.13 o
   2  15   3      220.91      241.55    346.03 o
   3  15   3      761.13      545.52    398.14 o
   4  15   3       38.12      -80.77    616.61 o
   5  15   3      177.78     -306.40    558.71 o
   6  15   3      245.85       47.53    500.68 o
   7  15   3       33.54     -404.50    973.63 o
  -4  16   3      107.12     -391.48    494.59 o
  -3  16   3      308.36      209.37    411.31 o
  -2  16   3      438.06     -104.07    449.71 o
  -1  16   3      634.66      605.15    400.97 o
   0  16   3       15.48     -364.37    400.52 o
   1  16   3       63.82      500.15    413.70 o
   2  16   3      903.97      467.74    419.77 o
   3  16   3      454.99      943.99    465.14 o
   4  16   3        7.50      -30.92    501.22 o
 -14   0   4       26.17     -231.75    590.77 o
 -12   0   4     1614.18     2503.00    533.61 o
 -10   0   4      192.66      167.64    390.03 o
  -8   0   4     5088.64     5643.29    512.33 o
  -6   0   4     1740.37     1766.53    407.17 o
  -4   0   4    93796.70    93078.82   1039.51 o
  -2   0   4    29304.19    30710.24    787.06 o
   0   0   4    45651.28    49277.99   1303.14 o
   2   0   4     4578.91     4544.74    558.32 o
   4   0   4     1242.46     1322.99    406.46 o
   6   0   4       49.66      204.80    352.26 o
   8   0   4       21.71      -35.49    554.99 o
  10   0   4    14409.08    14396.59    866.62 o
 -15   1   4      702.21      504.56    396.81 o
 -14   1   4      118.57      205.67    394.68 o
 -13   1   4        7.41      -30.52    363.81 o
 -12   1   4      186.92      207.11    404.12 o
 -11   1   4       81.25      215.43    458.93 o
 -10   1   4       99.77      118.25    312.32 o
  -9   1   4      554.78      688.02    352.35 o
  -8   1   4       47.16      -17.78    359.44 o
  -7   1   4      247.02      251.64    373.05 o
  -6   1   4      366.73      290.79    291.19 o
  -5   1   4    11208.03    10904.11    341.66 o
  -4   1   4     3514.73     3711.16    298.95 o
  -3   1   4     4641.30     4504.70    331.89 o
  -2   1   4    36982.00    39029.95    576.82 o
  -1   1   4   156214.61   163728.61   1020.60 o
   0   1   4      958.16      771.42    357.47 o
   1   1   4      176.61      405.05    367.67 o
   2   1   4     2496.63     2238.21    342.10 o
   3   1   4    22439.92    22199.20    518.55 o
   4   1   4     1078.42     1215.32    287.43 o
   5   1   4       39.06       57.18    288.83 o
   6   1   4      541.51      473.57    263.31 o
   7   1   4     9276.59     9434.06    426.74 o
   8   1   4     2841.28     2884.45    409.14 o
   9   1   4      980.94     1025.59    529.33 o
  10   1   4      295.20      279.95    545.71 o
  11   1   4      795.41      752.48    671.94 o
  12   1   4      476.33      689.22    648.04 o
  13   1   4      330.97      391.66    935.47 o
 -15   2   4       25.67     -156.82    404.44 o
 -14   2   4      100.91       70.11    419.30 o
 -13   2   4      825.81     1317.22    426.78 o
 -12   2   4     1027.46     1237.88    300.63 o
 -11   2   4        1.65      -41.73    370.25 o
 -10   2   4      321.95      289.31    269.65 o
  -9   2   4       48.49       85.36    298.91 o
  -8   2   4     1009.43      960.50    306.65 o
  -7   2   4     4810.71     4531.12    499.42 o
  -6   2   4      635.99      613.29    273.65 o
  -5   2   4     1548.41     1566.87    276.32 o
  -4   2   4    26417.98    26049.90    449.20 o
  -3   2   4    86467.93    86531.09    706.49 o
  -2   2   4     3204.93     3121.03    308.20 o
  -1   2   4     9302.46     9898.05    398.96 o
   0   2   4       25.35      213.46    359.14 o
   1   2   4    17691.39    18161.40    504.35 o
   2   2   4    23284.09    23436.26    498.31 o
   3   2   4     6039.39     5785.37    319.27 o
   4   2   4     4075.31     4282.87    320.71 o
   5   2   4      385.70      407.59    326.55 o
   6   2   4      962.78      803.60    281.19 o
   7   2   4     2651.50     2427.12    419.91 o
   8   2   4      510.29      568.54    451.04 o
   9   2   4     3207.14     3423.24    591.95 o
  10   2   4     3589.28     3536.23    582.46 o
  11   2   4      986.13      999.66    538.85 o
  12   2   4       40.71      -50.93    500.80 o
  13   2   4      450.02      431.41    770.08 o
  14   2   4        5.01     -205.66    908.03 o
  15   2   4        2.67        2.39   1183.88 o
 -15   3   4       49.96      125.13    586.94 o
 -14   3   4      584.99      626.20    555.59 o
 -13   3   4        2.30     -401.92    425.25 o
 -12   3   4      364.91      383.87    392.78 o
 -11   3   4      778.62      911.57    324.34 o
 -10   3   4        1.54      110.76    329.55 o
  -9   3   4     2621.91     2752.72    337.63 o
  -8   3   4        2.53        1.95    321.79 o
  -7   3   4     4389.32     4673.70    334.38 o
  -6   3   4     2426.33     2453.58    263.34 o
  -5   3   4     7131.02     6596.33    302.58 o
  -4   3   4     3970.89     3489.79    266.47 o
  -3   3   4     1619.27     1548.12    271.76 o
  -2   3   4    82073.91    82367.63    677.86 o
  -1   3   4    21961.61    21103.66    444.82 o
   0   3   4    18715.53    17933.47    422.94 o
   1   3   4    11529.41    11137.59    417.86 o
   2   3   4     1632.81     1714.31    330.80 o
   3   3   4     7234.28     6950.68    330.54 o
   4   3   4      258.76      386.61    265.41 o
   5   3   4      123.40      321.55    290.92 o
   6   3   4        8.93       30.29    310.68 o
   7   3   4     8454.28     8809.75    456.99 o
   8   3   4     8171.25     8044.91    383.94 o
   9   3   4     1981.51     1869.66    566.60 o
  10   3   4       33.24      141.10    369.45 o
  11   3   4      115.34      531.17    630.72 o
  12   3   4     2424.77     2354.04    546.93 o
  13   3   4      441.67      604.14    740.39 o
  14   3   4       58.26      266.31    889.18 o
  15   3   4      104.08     -184.25    982.27 o
 -14   4   4      464.41      283.66    542.31 o
 -13   4   4      555.55      815.37    419.50 o
 -12   4   4      178.63       44.07    300.20 o
 -11   4   4      983.05      988.25    341.21 o
 -10   4   4       19.07      199.26    342.11 o
  -9   4   4      242.15      174.50    291.24 o
  -8   4   4       17.87       22.81    297.14 o
  -7   4   4      205.37      421.60    330.86 o
  -6   4   4     8340.98     8643.43    387.08 o
  -5   4   4     6576.83     6212.61    311.12 o
  -4   4   4      261.52      218.62    230.60 o
  -3   4   4    31346.17    30350.73    470.56 o
  -2   4   4     2556.07     2293.09    275.83 o
  -1   4   4        3.09     -207.22    279.88 o
   0   4   4    59102.63    58789.00    562.68 o
   1   4   4     7389.33     6859.60    316.49 o
   2   4   4    21830.11    21796.57    404.87 o
   3   4   4     1344.60     1460.11    275.04 o
   4   4   4      841.97     1003.11    267.12 o
   5   4   4     4444.86     3932.30    279.92 o
   6   4   4     7976.67     8649.49    476.73 o
   7   4   4      576.86      636.14    345.13 o
   8   4   4       36.57       83.58    332.65 o
   9   4   4     3675.63     3771.86    365.08 o
  10   4   4      102.35      219.28    516.58 o
  11   4   4      449.12      630.47    519.04 o
  12   4   4        6.00     -129.39    521.32 o
  13   4   4      230.60       68.83    737.30 o
  14   4   4      575.74      624.62    619.00 o
 -14   5   4       57.20     -155.57    618.56 o
 -13   5   4      212.67      184.66    362.10 o
 -12   5   4      212.87       72.12    423.61 o
 -11   5   4     2009.82     2199.62    307.62 o
 -10   5   4      949.51      895.49    408.13 o
  -9   5   4      317.47      446.65    279.36 o
  -8   5   4      143.13      164.26    294.62 o
  -7   5   4     1785.19     1792.57    304.00 o
  -6   5   4     5016.95     5447.98    335.37 o
  -5   5   4    26040.61    26207.66    443.01 o
  -4   5   4     2191.78     2126.20    253.67 o
  -3   5   4       54.63      168.42    243.40 o
  -2   5   4     9891.52     9227.17    330.54 o
  -1   5   4     6731.40     6521.90    317.17 o
   0   5   4    34633.48    33928.64    450.79 o
   1   5   4    11642.03    11566.94    320.46 o
   2   5   4       89.70       15.12    266.82 o
   3   5   4    13842.86    13196.97    348.95 o
   4   5   4     1422.92     1194.21    236.16 o
   5   5   4       38.83       74.89    242.24 o
   6   5   4     6747.62     7179.64    423.58 o
   7   5   4      953.28      863.19    447.87 o
   8   5   4     2398.86     2487.22    352.73 o
   9   5   4     3205.59     2943.55    323.03 o
  10   5   4       62.02      304.25    516.81 o
  11   5   4     2316.35     2390.61    535.41 o
  12   5   4       96.16      -55.25    603.05 o
  13   5   4       37.74       32.48    509.86 o
  14   5   4        0.04      105.66    704.61 o
 -14   6   4      204.56      191.14    585.03 o
 -13   6   4       23.39      -57.45    421.96 o
 -12   6   4       33.36      -21.89    455.62 o
 -11   6   4      928.52     1010.17    316.97 o
 -10   6   4       10.29      264.84    295.64 o
  -9   6   4      125.01        0.53    327.66 o
  -8   6   4     6055.20     5795.71    277.47 o
  -7   6   4      755.95      661.64    249.75 o
  -6   6   4       98.69      123.33    278.01 o
  -5   6   4    14273.93    14855.48    408.99 o
  -4   6   4      566.72      763.77    261.51 o
  -3   6   4       38.62      151.49    257.86 o
  -2   6   4     3668.10     3264.35    262.82 o
  -1   6   4    15018.21    14558.90    451.82 o
   0   6   4    17987.77    16855.32    352.87 o
   1   6   4     1192.16     1441.87    269.59 o
   2   6   4      463.35      616.39    213.64 o
   3   6   4     3261.55     3246.08    249.84 o
   4   6   4        4.60      -34.17    200.08 o
   5   6   4      505.01      495.10    304.87 o
   6   6   4    14364.01    15199.31    471.72 o
   7   6   4     4017.44     3959.19    335.12 o
   8   6   4      888.61      734.85    376.95 o
   9   6   4     1129.00      607.60    368.76 o
  10   6   4      293.92      466.80    627.63 o
  11   6   4        0.14     -129.05    424.16 o
  12   6   4      143.96      234.05    587.80 o
  13   6   4        1.72     -261.42    609.20 o
  14   6   4      615.81       45.42    697.09 o
 -13   7   4      823.39      884.10    512.40 o
 -12   7   4      334.98      233.91    418.22 o
 -11   7   4     1265.06     1594.15    397.11 o
 -10   7   4       49.93      -27.79    332.08 o
  -9   7   4      764.69      331.60    373.50 o
  -8   7   4      200.04      393.12    308.62 o
  -7   7   4      885.82      584.89    273.27 o
  -6   7   4       42.91     -222.27    244.21 o
  -5   7   4     5838.48     5790.43    320.47 o
  -4   7   4     9959.77     9718.68    300.59 o
  -3   7   4     3008.73     2887.17    265.64 o
  -2   7   4       19.72       75.52    210.35 o
  -1   7   4      510.75      618.30    242.29 o
   0   7   4     6939.88     6911.04    283.32 o
   1   7   4     2592.79     2732.61    220.15 o
   2   7   4    16325.25    15738.57    327.74 o
   3   7   4    33185.45    32039.55   1627.29 o
   4   7   4       30.75       35.54    352.35 o
   5   7   4      953.24     1183.20    321.74 o
   6   7   4     3742.29     4275.90    363.05 o
   7   7   4     1180.23      932.52    367.95 o
   8   7   4      432.66      508.14    322.49 o
   9   7   4      259.80       95.31    404.81 o
  10   7   4        1.30      369.58    431.85 o
  11   7   4     2065.03     2312.71    610.05 o
  12   7   4      157.23     -278.34    583.71 o
  13   7   4        8.31      222.17    852.97 o
 -13   8   4      105.63      143.80    497.00 o
 -12   8   4        2.72      -33.83    533.42 o
 -11   8   4       30.92      -38.37    362.50 o
 -10   8   4      516.82      617.09    308.90 o
  -9   8   4      620.83      907.38    300.93 o
  -8   8   4     5973.04     6164.55    350.44 o
  -7   8   4     2233.37     1911.43    293.84 o
  -6   8   4     3214.61     2902.98    258.21 o
  -5   8   4     1427.84     1426.69    296.21 o
  -4   8   4      387.33      232.70    317.96 o
  -3   8   4      139.15      -43.76    274.00 o
  -2   8   4     2267.73     2490.69    331.15 o
  -1   8   4     2816.35     3163.85    310.44 o
   0   8   4     2139.40     2236.42    308.60 o
   1   8   4     3447.55     3691.23    299.29 o
   2   8   4     4010.23     3954.27    284.62 o
   3   8   4      517.64      836.90    302.62 o
   4   8   4      269.17      219.31    311.78 o
   5   8   4     3762.20     3516.30    366.77 o
   6   8   4     5759.74     5426.58    361.62 o
   7   8   4     1714.39     1888.74    361.25 o
   8   8   4     2196.89     2047.26    421.78 o
   9   8   4       41.26      346.22    385.57 o
  10   8   4       18.09      353.71    488.78 o
  11   8   4        2.90      546.99    705.17 o
  12   8   4      114.72      475.35    593.77 o
  13   8   4       59.36       29.88    602.11 o
 -12   9   4        1.73      167.37    561.58 o
 -11   9   4      228.44      507.57    454.30 o
 -10   9   4     1843.61     1955.51    370.86 o
  -9   9   4       89.00     -147.95    331.21 o
  -8   9   4       11.92      -78.52    311.17 o
  -7   9   4      560.36      286.00    307.74 o
  -6   9   4     3225.37     2602.16    262.41 o
  -5   9   4      221.82      261.05    287.32 o
  -4   9   4     1506.61     1493.57    293.84 o
  -3   9   4     1239.01     1081.43    297.18 o
  -2   9   4      261.73      139.98    259.08 o
  -1   9   4      801.52      778.99    248.52 o
   0   9   4       37.23      -27.99    258.52 o
   1   9   4     9740.12     9973.31    295.68 o
   2   9   4     9442.79     9591.88    344.07 o
   3   9   4     6827.64     6888.91    331.74 o
   4   9   4    12906.67    12947.30    356.95 o
   5   9   4     1445.37     1426.97    247.84 o
   6   9   4      183.26      283.18    321.04 o
   7   9   4      280.31      603.15    331.31 o
   8   9   4     1090.79      972.32    350.41 o
   9   9   4        9.46     -206.00    493.35 o
  10   9   4       66.26     -166.17    591.47 o
  11   9   4      184.97     -140.80    710.64 o
  12   9   4      108.45       -1.71    704.07 o
 -12  10   4       92.00      199.22    495.72 o
 -11  10   4      267.22      -94.70    551.32 o
 -10  10   4      414.99      181.19    427.44 o
  -9  10   4     1172.37     1049.35    431.66 o
  -8  10   4       96.41     -145.78    326.03 o
  -7  10   4     3534.56     3500.46    332.93 o
  -6  10   4     1705.61     1645.56    349.28 o
  -5  10   4      555.34       72.50    289.05 o
  -4  10   4       54.55      306.00    245.05 o
  -3  10   4      108.52      375.85    264.73 o
  -2  10   4      773.03      771.83    291.26 o
  -1  10   4      272.88      296.33    257.54 o
   0  10   4      381.54      342.32    293.63 o
   1  10   4     4644.51     4571.71    297.62 o
   2  10   4      333.23      448.61    289.24 o
   3  10   4       93.37       30.06    267.72 o
   4  10   4      935.88      931.17    333.92 o
   5  10   4     8007.54     8731.75    343.90 o
   6  10   4      116.17      259.00    333.25 o
   7  10   4       20.17      173.00    322.65 o
   8  10   4      833.93      821.03    401.25 o
   9  10   4      238.28      442.71    506.80 o
  10  10   4      193.83      433.94    499.41 o
  11  10   4       60.84      452.35    684.44 o
  12  10   4       48.75      276.52    626.80 o
 -11  11   4        3.89      370.10    542.08 o
 -10  11   4      903.96      865.30    504.48 o
  -9  11   4      810.39      399.12    426.09 o
  -8  11   4        0.69     -267.08    392.27 o
  -7  11   4      722.60      873.10    391.74 o
  -6  11   4     1868.88     1882.49    374.40 o
  -5  11   4        6.01      -27.73    333.99 o
  -4  11   4       10.68     -258.26    342.32 o
  -3  11   4      688.29      491.92    347.87 o
  -2  11   4      218.19      420.11    299.11 o
  -1  11   4     1035.87      709.35    334.74 o
   0  11   4       67.27      -86.98    301.59 o
   1  11   4     1587.18     1492.18    275.73 o
   2  11   4     3974.58     3709.57    302.33 o
   3  11   4     1576.03     1790.43    333.95 o
   4  11   4     7147.47     7268.59    381.26 o
   5  11   4     1346.16     1813.63    316.87 o
   6  11   4      617.44      942.77    308.83 o
   7  11   4     1612.54     1596.93    330.60 o
   8  11   4      179.23      137.68    364.25 o
   9  11   4       94.26      486.01    501.41 o
  10  11   4       51.48      -54.99    705.28 o
  11  11   4       18.35      460.38    589.53 o
 -10  12   4      102.46      414.68    431.37 o
  -9  12   4      219.97      332.73    464.69 o
  -8  12   4      863.22      781.44    392.83 o
  -7  12   4      919.14      861.24    425.87 o
  -6  12   4      500.10      499.91    443.82 o
  -5  12   4        0.95      -66.99    324.83 o
  -4  12   4      423.74      473.08    356.49 o
  -3  12   4      103.32      118.06    348.02 o
  -2  12   4      383.24      141.23    317.21 o
  -1  12   4       42.49       83.63    401.12 o
   0  12   4       53.36       98.70    362.90 o
   1  12   4      962.17      967.77    308.91 o
   2  12   4     4435.46     4549.58    341.27 o
   3  12   4       16.17     -269.45    337.85 o
   4  12   4     3187.34     3635.34    330.33 o
   5  12   4     1076.61     1498.50    295.57 o
   6  12   4      689.61      965.25    345.56 o
   7  12   4       15.91      209.46    414.23 o
   8  12   4       55.37     -209.51    413.33 o
   9  12   4      117.13     -106.14    585.51 o
  10  12   4      261.31      436.01    596.51 o
  -9  13   4     1193.26      802.21    437.41 o
  -8  13   4        0.30       43.83    440.42 o
  -7  13   4     1460.13     1376.86    391.35 o
  -6  13   4       10.07      168.03    386.60 o
  -5  13   4       69.13      317.09    362.28 o
  -4  13   4       23.03      -95.18    391.46 o
  -3  13   4      192.63      132.36    303.49 o
  -2  13   4        7.08      312.69    351.22 o
  -1  13   4      404.21      680.87    276.43 o
   0  13   4      386.42      673.32    335.62 o
   1  13   4     1068.15     1186.81    304.18 o
   2  13   4      611.40      512.60    315.22 o
   3  13   4     2215.55     2679.30    286.63 o
   4  13   4        8.24       53.40    325.76 o
   5  13   4      973.34     1307.33    345.80 o
   6  13   4       41.26       86.00    358.25 o
   7  13   4     1586.43     2058.88    417.69 o
   8  13   4        5.19      237.58    538.80 o
   9  13   4       20.18      306.52    481.51 o
  -8  14   4      329.35      314.67    527.49 o
  -7  14   4       14.79       89.95    558.38 o
  -6  14   4      636.88      570.37    419.27 o
  -5  14   4      159.67      114.35    326.46 o
  -4  14   4      714.86      429.22    388.81 o
  -3  14   4       73.35       79.34    325.92 o
  -2  14   4      314.89      278.69    351.33 o
  -1  14   4       95.25      204.87    362.80 o
   0  14   4      102.90      149.63    351.11 o
   1  14   4      357.38      387.96    396.65 o
   2  14   4     2250.45     2387.57    357.70 o
   3  14   4       76.14      105.05    368.60 o
   4  14   4     2497.74     2632.96    340.52 o
   5  14   4      419.59      587.01    366.43 o
   6  14   4      274.30      105.88    412.09 o
   7  14   4       15.30       83.45    430.16 o
   8  14   4       20.76       51.75    518.13 o
  -6  15   4      208.04       33.50    428.78 o
  -5  15   4      147.50      143.82    467.76 o
  -4  15   4       19.56     -203.37    439.71 o
  -3  15   4      278.41      340.28    468.93 o
  -2  15   4       25.47     -407.29    484.12 o
  -1  15   4      346.28      285.50    352.38 o
   0  15   4      305.01      -95.96    374.53 o
   1  15   4     1318.73     1297.78    380.02 o
   2  15   4       92.52      166.80    425.50 o
   3  15   4      174.56      -21.23    416.96 o
   4  15   4      282.42      403.41    470.72 o
   5  15   4      490.74      568.51    410.59 o
   6  15   4       91.46     -191.35    494.94 o
  -4  16   4       40.01      179.38    828.34 o
  -3  16   4      271.47     -157.42    444.84 o
  -2  16   4      243.49      397.13    393.21 o
  -1  16   4        2.61     -117.89    415.86 o
   0  16   4       62.62      561.29    440.55 o
   1  16   4      612.47      597.00    420.25 o
   2  16   4       44.78      156.60    434.06 o
   3  16   4       16.72     -376.82    492.56 o
 -15   0   5      108.88     -223.04    688.79 o
 -13   0   5     3506.70     3726.90    949.33 o
 -11   0   5      799.06     1224.98    529.90 o
  -9   0   5      367.12      323.80    454.61 o
  -7   0   5      271.95      158.53    574.33 o
  -5   0   5        5.08     -131.44    382.11 o
  -3   0   5     1891.74     1719.05    428.57 o
  -1   0   5    26157.96    26689.46    633.03 o
   1   0   5   116700.24   118211.01   1169.62 o
   3   0   5    31428.03    30391.87    688.78 o
   5   0   5     3156.22     3154.56    411.06 o
   7   0   5       27.63       48.72    557.44 o
   9   0   5     3435.63     3143.41    599.94 o
  11   0   5      157.55      143.08    869.79 o
 -15   1   5       68.15     -210.34    506.49 o
 -14   1   5       44.71        6.76    412.64 o
 -13   1   5       12.64       -2.99    523.66 o
 -12   1   5      574.26      785.31    316.78 o
 -11   1   5     1115.17     1208.26    339.70 o
 -10   1   5     3312.70     3516.13    317.68 o
  -9   1   5      306.53      127.09    356.70 o
  -8   1   5     1076.73     1272.85    333.97 o
  -7   1   5     1938.40     2189.89    344.28 o
  -6   1   5     5611.54     5736.68    293.49 o
  -5   1   5        3.77      -40.11    262.49 o
  -4   1   5     2176.41     2330.16    258.10 o
  -3   1   5      596.51      344.29    267.13 o
  -2   1   5    88889.85    91366.55    717.66 o
  -1   1   5    20499.77    20493.06    427.99 o
   0   1   5      846.09      750.13    286.46 o
   1   1   5    14216.37    13657.11    416.91 o
   2   1   5    40441.10    40177.09    541.32 o
   3   1   5     2226.81     2383.99    329.80 o
   4   1   5     8917.55     8767.12    347.84 o
   5   1   5     2233.37     2315.05    286.16 o
   6   1   5      565.27      699.23    294.25 o
   7   1   5       64.94       53.35    371.60 o
   8   1   5      601.12      696.07    307.01 o
   9   1   5       87.24        3.00    369.19 o
  10   1   5       46.40       92.97    428.37 o
  11   1   5      660.90      549.15    658.93 o
  12   1   5     1948.37     1823.06    814.66 o
  13   1   5        3.70      -16.65    825.24 o
  14   1   5      529.17       -7.14    956.91 o
 -15   2   5       23.44       22.00    490.82 o
 -14   2   5      352.25      322.42    460.00 o
 -13   2   5      864.92      988.57    347.55 o
 -12   2   5      536.88      818.92    339.20 o
 -11   2   5        8.35      -26.26    324.11 o
 -10   2   5     3035.56     3263.17    357.51 o
  -9   2   5       23.87       55.05    291.08 o
  -8   2   5       14.60       -8.67    298.40 o
  -7   2   5     1214.10     1493.27    293.57 o
  -6   2   5        5.07       91.80    288.64 o
  -5   2   5      158.29      153.42    229.10 o
  -4   2   5     5458.45     5917.53    294.15 o
  -3   2   5     6231.87     6463.05    326.29 o
  -2   2   5     3796.93     3474.17    292.79 o
  -1   2   5    10351.24    10369.08    394.31 o
   0   2   5   102137.21   102599.09    749.42 o
   1   2   5    52644.93    52571.03    577.02 o
   2   2   5        2.13     -137.59    244.83 o
   3   2   5      728.25      805.45    268.94 o
   4   2   5     4986.93     5288.77    324.24 o
   5   2   5      390.17      329.24    287.97 o
   6   2   5      727.63      745.70    298.46 o
   7   2   5       15.61       14.00    322.18 o
   8   2   5       24.53       20.74    386.95 o
   9   2   5     2501.92     2296.99    461.37 o
  10   2   5     1069.09     1290.92    483.28 o
  11   2   5      557.96      815.74    531.70 o
  12   2   5       69.12      -42.60    503.00 o
  13   2   5        4.00       74.02    742.18 o
  14   2   5      173.92        7.50    996.96 o
 -14   3   5      453.48      384.13    475.02 o
 -13   3   5       37.72       46.22    462.34 o
 -12   3   5      298.01     -168.71    353.22 o
 -11   3   5     3367.78     3855.51    437.16 o
 -10   3   5     2404.62     2065.72    403.81 o
  -9   3   5      119.75      206.51    314.33 o
  -8   3   5      378.22      447.56    326.12 o
  -7   3   5      317.82      226.26    326.80 o
  -6   3   5      187.35       69.87    334.66 o
  -5   3   5      154.67      285.30    241.09 o
  -4   3   5    11529.23    11154.03    312.26 o
  -3   3   5     4313.64     4217.80    305.20 o
  -2   3   5     7280.91     7070.78    314.71 o
  -1   3   5    27703.71    26429.50    424.74 o
   0   3   5     8706.29     7560.85    959.97 o
   1   3   5    27256.36    25940.70    433.65 o
   2   3   5     5163.26     4618.63    631.49 o
   3   3   5    13757.50    13202.34    429.99 o
   4   3   5    14329.87    13803.51    438.05 o
   5   3   5     1603.88     1619.11    299.40 o
   6   3   5      193.58      234.44    435.09 o
   7   3   5      243.30      245.79    352.51 o
   8   3   5     1347.65     1305.74    398.68 o
   9   3   5       24.52      -82.39    375.25 o
  10   3   5      219.22      383.61    465.93 o
  11   3   5     3140.56     3392.18    670.23 o
  12   3   5       81.82      327.35    592.20 o
  13   3   5       12.88     -114.37    726.84 o
  14   3   5      166.74       58.63    886.38 o
 -14   4   5      173.82      226.11    552.72 o
 -13   4   5        2.40      117.69    384.68 o
 -12   4   5      398.73      413.23    331.99 o
 -11   4   5       44.89        5.11    361.56 o
 -10   4   5      507.90      583.19    417.41 o
  -9   4   5     1717.91     1823.89    322.60 o
  -8   4   5     2064.87     1995.35    357.84 o
  -7   4   5     3705.19     3912.92    345.39 o
  -6   4   5      288.95      365.69    282.69 o
  -5   4   5     4054.93     4038.84    273.34 o
  -4   4   5     1389.76     1867.66    252.33 o
  -3   4   5    37143.76    35838.15    658.20 o
  -2   4   5     2011.70     1939.98    278.61 o
  -1   4   5      939.56     1369.27    280.92 o
   0   4   5    47781.10    45340.93    502.54 o
   1   4   5     3737.22     4162.45    304.77 o
   2   4   5     7996.24     7671.89    314.77 o
   3   4   5    12091.83    11080.57    327.64 o
   4   4   5     5524.56     5308.92    303.89 o
   5   4   5      155.95      114.21    257.18 o
   6   4   5      387.72      463.21    354.26 o
   7   4   5      384.19      508.00    389.18 o
   8   4   5     1884.38     1586.03    321.97 o
   9   4   5      136.08      281.70    319.04 o
  10   4   5       65.58     -277.23    528.71 o
  11   4   5      617.34      146.20    633.15 o
  12   4   5      423.88      195.63    590.33 o
  13   4   5      684.37      743.28    604.59 o
  14   4   5      234.30       35.26    718.61 o
 -14   5   5      433.07      485.09    502.83 o
 -13   5   5        0.03      -25.99    395.96 o
 -12   5   5      971.98     1174.25    369.56 o
 -11   5   5      366.46      311.78    290.90 o
 -10   5   5       23.66       86.73    453.74 o
  -9   5   5     2603.30     2316.46    362.74 o
  -8   5   5      910.02      707.53    298.30 o
  -7   5   5     1169.24     1098.51    305.91 o
  -6   5   5     2929.36     3267.23    341.08 o
  -5   5   5      453.12      596.94    310.40 o
  -4   5   5     2026.30     1975.26    255.91 o
  -3   5   5    19913.56    19727.13    352.27 o
  -2   5   5     3793.78     3779.09    268.39 o
  -1   5   5      123.19       41.06    288.22 o
   0   5   5     6787.35     6955.40    316.05 o
   1   5   5     1456.94     1281.01    256.75 o
   2   5   5    41260.23    40546.68    481.25 o
   3   5   5     8128.27     7294.77    922.25 o
   4   5   5    10175.08    10121.69    352.22 o
   5   5   5      697.59      789.05    333.70 o
   6   5   5       54.86      -39.66    294.48 o
   7   5   5     1149.66     1165.81    389.35 o
   8   5   5     4294.52     3675.61    402.81 o
   9   5   5      872.68      802.65    344.33 o
  10   5   5      309.69      372.66    384.11 o
  11   5   5      812.33     1141.07    431.47 o
  12   5   5        9.77      443.99    508.43 o
  13   5   5        0.10       94.38    507.79 o
  14   5   5        2.88      -80.92    868.06 o
 -14   6   5        0.13       70.34    550.32 o
 -13   6   5      105.52      100.91    428.02 o
 -12   6   5        6.55        7.47    384.45 o
 -11   6   5      114.95       59.00    320.35 o
 -10   6   5      698.32      409.23    301.68 o
  -9   6   5     3303.17     2958.80    324.91 o
  -8   6   5     1752.44     1707.38    296.89 o
  -7   6   5      435.77      400.58    276.72 o
  -6   6   5      151.56      277.44    344.70 o
  -5   6   5      766.70      763.89    285.04 o
  -4   6   5        7.77     -318.14    399.09 o
  -3   6   5    13639.86    13725.88    365.41 o
  -2   6   5    22816.14    21030.07    358.62 o
  -1   6   5     5828.80     5759.84    280.71 o
   0   6   5     2021.17     2005.23    234.90 o
   1   6   5      271.43      329.13    259.19 o
   2   6   5    14377.69    13988.51    376.83 o
   3   6   5      391.74      447.80    277.36 o
   4   6   5      694.51      696.13    304.46 o
   5   6   5    12850.96    12829.78    523.21 o
   6   6   5      773.43      858.15    320.11 o
   7   6   5     1885.49     1759.85    391.15 o
   8   6   5     1346.82      971.44    312.68 o
   9   6   5      899.35     1231.91    451.66 o
  10   6   5      162.05      100.04    384.72 o
  11   6   5      473.77      741.92    583.50 o
  12   6   5      208.37     -117.57    590.91 o
  13   6   5      829.97     1361.89    713.57 o
  14   6   5       12.20      369.31    932.69 o
 -13   7   5       69.66      -50.74    501.63 o
 -12   7   5      361.24      263.34    343.52 o
 -11   7   5       62.91      146.25    360.82 o
 -10   7   5      285.91      200.93    328.44 o
  -9   7   5     2011.15     2088.95    353.43 o
  -8   7   5       62.91     -121.16    326.06 o
  -7   7   5      209.74      237.69    267.86 o
  -6   7   5    11629.77    11884.36    337.59 o
  -5   7   5     2750.68     2827.93    310.52 o
  -4   7   5     7055.70     7269.53    335.05 o
  -3   7   5     3734.86     3597.16    295.97 o
  -2   7   5      605.15      541.61    306.76 o
  -1   7   5     3489.65     3506.43    320.91 o
   0   7   5      654.88      690.09    330.44 o
   1   7   5     1478.75     1518.49    289.76 o
   2   7   5     9358.71    10172.69    339.51 o
   3   7   5     1016.33      834.24    420.38 o
   4   7   5       73.16      -73.62    261.64 o
   5   7   5     3126.39     3458.50    338.12 o
   6   7   5     2625.11     2425.52    332.22 o
   7   7   5       12.87       33.89    354.39 o
   8   7   5     1298.55      913.78    530.44 o
   9   7   5      961.80     1679.26    389.78 o
  10   7   5     2037.36     1881.01    367.49 o
  11   7   5       94.41      385.26    708.32 o
  12   7   5        8.49      129.01    578.17 o
  13   7   5        2.67      120.82    701.47 o
 -13   8   5       32.38      127.68    644.86 o
 -12   8   5        1.66      204.27    429.83 o
 -11   8   5      780.18      698.12    345.57 o
 -10   8   5      276.43      375.54    346.00 o
  -9   8   5     1162.30     1214.88    315.76 o
  -8   8   5      584.91      765.24    322.01 o
  -7   8   5      702.80      569.17    310.37 o
  -6   8   5      346.61      287.39    268.41 o
  -5   8   5     3592.15     3602.01    291.72 o
  -4   8   5     4899.04     4885.88    280.69 o
  -3   8   5       91.77      109.85    274.59 o
  -2   8   5     6828.97     6903.18    289.95 o
  -1   8   5     7140.68     7003.75    350.81 o
   0   8   5       51.01      164.25    259.42 o
   1   8   5      486.30      295.71    265.15 o
   2   8   5     2630.63     2812.63    289.17 o
   3   8   5     1471.06     1619.94    279.50 o
   4   8   5     7222.02     7345.36    301.35 o
   5   8   5    10537.54    10568.83    411.65 o
   6   8   5      656.51      505.14    336.09 o
   7   8   5      800.53      617.73    348.22 o
   8   8   5      389.06      113.89    451.13 o
   9   8   5      449.20      686.39    435.78 o
  10   8   5      196.80       22.89    719.08 o
  11   8   5       25.53     -342.24    582.95 o
  12   8   5       26.66      377.98    600.99 o
  13   8   5      326.70      275.71    907.43 o
 -12   9   5       19.41       69.17    555.61 o
 -11   9   5      337.47      317.39    447.12 o
 -10   9   5        2.25      -65.22    419.87 o
  -9   9   5       39.33      387.34    321.97 o
  -8   9   5      174.98      173.77    293.27 o
  -7   9   5     5831.04     5864.91    376.06 o
  -6   9   5     3485.34     3276.03    307.53 o
  -5   9   5     1956.93     1823.55    262.27 o
  -4   9   5     5347.05     4936.94    332.97 o
  -3   9   5      828.04      758.56    274.71 o
  -2   9   5       53.40      165.82    294.21 o
  -1   9   5      126.73       74.18    256.78 o
   0   9   5      926.74      608.26    276.32 o
   1   9   5      144.48      121.92    294.97 o
   2   9   5     1656.03     1414.71    323.36 o
   3   9   5     1224.50     1063.74    276.39 o
   4   9   5      537.55      690.30    284.46 o
   5   9   5     1346.70     1421.12    340.98 o
   6   9   5       39.66      347.56    365.08 o
   7   9   5     4845.02     4513.13    344.11 o
   8   9   5      175.78      423.66    323.27 o
   9   9   5       11.56      392.41    379.50 o
  10   9   5     1267.69     1142.74    831.04 o
  11   9   5      229.38      525.58    601.03 o
  12   9   5      145.51      127.31    691.25 o
 -11  10   5      161.23      265.64    501.83 o
 -10  10   5        1.33     -109.79    361.12 o
  -9  10   5       71.03     -230.03    387.08 o
  -8  10   5     2183.05     2356.71    342.02 o
  -7  10   5       65.81      152.50    290.87 o
  -6  10   5     1251.32      972.59    306.36 o
  -5  10   5      667.96      963.74    369.35 o
  -4  10   5     7983.60     7205.89    340.99 o
  -3  10   5      113.80       68.45    264.22 o
  -2  10   5       94.63      103.53    285.10 o
  -1  10   5     4281.21     4248.78    272.14 o
   0  10   5      333.27      323.73    290.29 o
   1  10   5     1174.06     1021.73    289.08 o
   2  10   5       42.13       77.06    284.92 o
   3  10   5     1383.62     1093.80    342.72 o
   4  10   5     3988.08     3844.71    394.89 o
   5  10   5      352.16      717.32    317.17 o
   6  10   5     1539.96     1841.54    345.94 o
   7  10   5      373.08      260.09    304.99 o
   8  10   5     1842.68     1928.52    378.86 o
   9  10   5      287.75      204.69    511.84 o
  10  10   5      187.09      247.20    713.68 o
  11  10   5        4.28     -153.37    606.89 o
  12  10   5      162.48     -914.75    997.49 o
 -11  11   5       22.01      236.94    548.66 o
 -10  11   5      408.72      165.35    468.46 o
  -9  11   5      118.45      169.67    357.41 o
  -8  11   5      957.52      912.79    362.74 o
  -7  11   5     2439.15     2312.10    381.82 o
  -6  11   5      280.88      190.74    312.82 o
  -5  11   5     1078.77      923.62    303.95 o
  -4  11   5      591.34      588.72    286.63 o
  -3  11   5      829.67      744.77    323.15 o
  -2  11   5     1768.31     1590.28    348.01 o
  -1  11   5       43.17      221.65    285.84 o
   0  11   5      896.97     1284.38    454.33 o
   1  11   5       39.14      317.68    404.15 o
   2  11   5      186.89      231.79    344.04 o
   3  11   5      941.79     1255.20    403.93 o
   4  11   5      281.28      481.51    313.73 o
   5  11   5      774.73      847.81    299.33 o
   6  11   5     2772.59     2478.51    372.14 o
   7  11   5     2757.18     3162.27    376.96 o
   8  11   5        2.59      218.60    422.50 o
   9  11   5       47.52     -186.76    412.10 o
  10  11   5        4.07     -349.30    703.64 o
  11  11   5       88.62     -542.28    774.28 o
 -10  12   5       22.53       66.32    549.79 o
  -9  12   5      123.62     -206.43    465.16 o
  -8  12   5      180.43      266.69    387.32 o
  -7  12   5      889.09      986.81    366.47 o
  -6  12   5      279.81       62.23    425.26 o
  -5  12   5     5014.65     5012.15    341.69 o
  -4  12   5     1987.40     1730.44    346.48 o
  -3  12   5        4.25      301.81    327.60 o
  -2  12   5        0.06       67.28    335.22 o
  -1  12   5      672.47      807.45    340.50 o
   0  12   5       41.64      474.37    361.37 o
   1  12   5      272.22      213.53    360.73 o
   2  12   5      171.95      354.08    334.94 o
   3  12   5     1132.87     1501.21    285.01 o
   4  12   5      904.13      921.68    295.28 o
   5  12   5     1161.83      865.65    332.73 o
   6  12   5      151.81      433.98    452.10 o
   7  12   5      194.83      211.75    339.20 o
   8  12   5      165.17      152.90    442.81 o
   9  12   5     1143.45      614.90    616.06 o
  10  12   5       17.34     -232.82    900.17 o
  -9  13   5       15.54       26.35    791.29 o
  -8  13   5      507.48      688.27    431.70 o
  -7  13   5        0.03     -103.15    501.50 o
  -6  13   5     1569.80     1643.44    434.55 o
  -5  13   5       99.71      102.48    421.28 o
  -4  13   5       47.83     -409.96    424.94 o
  -3  13   5       45.78     -398.05    398.05 o
  -2  13   5     1531.93     1684.67    324.60 o
  -1  13   5        1.99      421.34    321.47 o
   0  13   5      222.04       38.49    329.36 o
   1  13   5      120.89      496.39    386.05 o
   2  13   5       19.07     -261.95    359.53 o
   3  13   5       59.56      234.14    344.14 o
   4  13   5      672.26      762.96    364.40 o
   5  13   5      141.70      571.79    382.83 o
   6  13   5     3053.46     2477.87    546.55 o
   7  13   5       15.44       18.27    430.60 o
   8  13   5       54.01       45.16    455.81 o
   9  13   5       14.31       19.24   1060.14 o
  -7  14   5      293.50      681.87    455.04 o
  -6  14   5       21.96      433.10    503.57 o
  -5  14   5     1929.97     1857.24    477.83 o
  -4  14   5      176.70       66.54    390.80 o
  -3  14   5       67.70      163.65    389.04 o
  -2  14   5      213.94      332.83    460.89 o
  -1  14   5       98.79      -23.65    330.68 o
   0  14   5       92.09       94.29    368.12 o
   1  14   5      166.39      137.96    345.88 o
   2  14   5      185.02      -20.53    332.63 o
   3  14   5     1866.56     1521.28    400.57 o
   4  14   5       18.76     -212.80    391.52 o
   5  14   5      374.85       46.11    503.52 o
   6  14   5       25.66     -327.28    465.33 o
   7  14   5        4.76      223.36    396.39 o
  -6  15   5      174.83      952.38    971.19 o
  -5  15   5       90.21      326.23    526.19 o
  -4  15   5      382.57      497.60    468.70 o
  -3  15   5      367.87      789.42    416.69 o
  -2  15   5     1110.19      946.67    452.25 o
  -1  15   5       46.77     -447.70    447.70 o
   0  15   5      291.91      399.75    443.99 o
   1  15   5        0.90      150.65    467.87 o
   2  15   5        3.14       61.22    472.82 o
   3  15   5      266.89      253.48    395.83 o
   4  15   5       64.57     -209.45    393.76 o
   5  15   5        0.21     -413.87    458.92 o
  -3  16   5       27.52     1052.59   1102.45 o
  -2  16   5       10.21      302.67    517.01 o
  -1  16   5      379.52      236.48    455.65 o
   0  16   5      336.29      299.99    416.89 o
   1  16   5       62.97     -120.45    457.05 o
   2  16   5       27.04     -116.01    481.35 o
 -14   0   6      317.97      155.00    736.61 o
 -12   0   6        9.20      706.97    593.54 o
 -10   0   6     5750.18     5799.93    595.27 o
  -8   0   6     3352.59     3815.77    487.29 o
  -6   0   6     4458.88     4664.72    461.57 o
  -4   0   6    19810.15    18335.85   1944.38 o
  -2   0   6     5410.18     4952.97    405.65 o
   0   0   6    19959.95    19932.18    587.56 o
   2   0   6     9258.11     8414.64    447.92 o
   4   0   6    29527.01    28660.49    647.03 o
   6   0   6      223.95      170.68    567.10 o
   8   0   6     1293.66     1193.57    452.76 o
  10   0   6      888.56      754.06    732.83 o
 -14   1   6      105.77      255.82    471.59 o
 -13   1   6       92.09      239.46    518.12 o
 -12   1   6      375.27       60.05    427.85 o
 -11   1   6     4267.61     4385.77    400.94 o
 -10   1   6      490.25      612.09    420.77 o
  -9   1   6     4869.69     5225.03    309.27 o
  -8   1   6     5516.52     5866.58    337.80 o
  -7   1   6     2451.37     2724.15    323.26 o
  -6   1   6      409.42      589.91    336.62 o
  -5   1   6     3897.77     3889.89    262.16 o
  -4   1   6     2714.99     2898.64    251.97 o
  -3   1   6     1006.07      865.94    278.64 o
  -2   1   6     2262.36     3060.37    297.04 o
  -1   1   6     8172.92     7509.71    301.20 o
   0   1   6      165.93      119.86    239.45 o
   1   1   6    57012.99    54676.02   2401.67 o
   2   1   6     9945.05     9928.90    360.75 o
   3   1   6    30404.13    30064.30    486.46 o
   4   1   6     3833.68     3578.11    286.00 o
   5   1   6    20305.15    20029.31    459.09 o
   6   1   6     1682.47     1768.49    369.08 o
   7   1   6       68.01      103.93    353.70 o
   8   1   6      545.89      669.97    392.38 o
   9   1   6       18.92       73.33    310.33 o
  10   1   6        5.86      164.85    447.81 o
  11   1   6     1337.65     1243.90    647.34 o
  12   1   6       13.48       15.06    748.09 o
  13   1   6      342.33      244.51    929.73 o
 -14   2   6      318.28       87.48    435.91 o
 -13   2   6      253.55      352.44    368.50 o
 -12   2   6      264.55      450.93    372.37 o
 -11   2   6      213.45      319.28    338.37 o
 -10   2   6      774.87      703.66    386.35 o
  -9   2   6     4158.30     4291.90    326.45 o
  -8   2   6     6824.80     6746.53    365.39 o
  -7   2   6     4245.92     4443.17    358.86 o
  -6   2   6     1373.33     1467.77    372.29 o
  -5   2   6      235.60      173.60    245.53 o
  -4   2   6     2586.10     2528.93    279.89 o
  -3   2   6      456.06      629.20    233.27 o
  -2   2   6      466.33      486.88    251.68 o
  -1   2   6     1485.99     1756.81    251.65 o
   0   2   6     9939.11     9957.78    330.53 o
   1   2   6    12051.41    11731.92    330.44 o
   2   2   6    16971.98    16782.06    379.23 o
   3   2   6    44849.40    44204.38    560.86 o
   4   2   6     5727.73     5467.74    285.01 o
   5   2   6     4101.69     4533.73    297.57 o
   6   2   6     2714.89     2554.24    368.59 o
   7   2   6     1621.54     1840.39    334.59 o
   8   2   6     1074.49      999.97    324.65 o
   9   2   6       17.03      -25.68    420.69 o
  10   2   6     1012.18      935.19    524.98 o
  11   2   6       10.55     -289.43    493.71 o
  12   2   6        2.53       20.98    730.10 o
  13   2   6      231.50      158.54    737.48 o
  14   2   6      230.21       81.99    906.96 o
 -14   3   6       56.96     -241.33    509.62 o
 -13   3   6       14.66       83.34    515.97 o
 -12   3   6     1258.95     1293.25    474.28 o
 -11   3   6       70.27       96.40    368.11 o
 -10   3   6      513.92      682.52    351.89 o
  -9   3   6        9.74     -341.74    341.74 o
  -8   3   6     9828.08     9838.68    354.90 o
  -7   3   6       64.12       83.04    299.56 o
  -6   3   6      210.66      147.18    329.71 o
  -5   3   6    12165.16    12068.17    370.85 o
  -4   3   6      489.64      678.54    228.45 o
  -3   3   6     2137.85     2292.86    241.67 o
  -2   3   6      133.25       11.29    289.82 o
  -1   3   6    54349.97    53923.58    767.45 o
   0   3   6     1646.69     1689.87    247.11 o
   1   3   6        5.77      -50.90    298.06 o
   2   3   6    38724.19    34229.04   1714.61 o
   3   3   6     2530.72     2531.75    288.04 o
   4   3   6     3222.73     3117.51    261.83 o
   5   3   6      263.25      128.87    335.86 o
   6   3   6     4752.95     5402.73    442.78 o
   7   3   6       43.29       12.76    319.57 o
   8   3   6      524.71      392.79    454.89 o
   9   3   6      308.85      309.84    422.10 o
  10   3   6      652.99      643.48    393.40 o
  11   3   6      401.27      473.77    624.18 o
  12   3   6       79.70      221.08    724.83 o
  13   3   6      613.33      289.07    600.02 o
  14   3   6      524.62      277.86    889.27 o
 -14   4   6       10.73      135.06    467.24 o
 -13   4   6      205.42      247.62    443.70 o
 -12   4   6     1036.65      933.95    469.71 o
 -11   4   6      579.89      497.29    367.96 o
 -10   4   6     1044.08      738.38    380.45 o
  -9   4   6     2661.81     2801.96    481.03 o
  -8   4   6     3414.13     3379.81    337.43 o
  -7   4   6      151.61       55.37    300.28 o
  -6   4   6     1519.38     1607.83    404.23 o
  -5   4   6     1203.86     1441.91    293.93 o
  -4   4   6      115.76       21.32    225.92 o
  -3   4   6      623.32      635.91    227.06 o
  -2   4   6      947.48      907.06    263.66 o
  -1   4   6     7737.20     7939.66    342.07 o
   0   4   6     1982.49     1727.42    277.68 o
   1   4   6       67.94      -58.27    246.85 o
   2   4   6     6758.79     6907.67    285.58 o
   3   4   6    27005.11    26596.42    427.88 o
   4   4   6     2356.62     2326.52    313.95 o
   5   4   6     5996.74     6505.13    362.75 o
   6   4   6     9704.05    10273.20    392.02 o
   7   4   6     2129.82     2173.58    341.57 o
   8   4   6      163.14      136.84    441.65 o
   9   4   6      235.57     -149.01    461.53 o
  10   4   6      592.25      538.93    392.47 o
  11   4   6      247.86      184.26    434.74 o
  12   4   6      272.67      654.48    721.67 o
  13   4   6      182.96      401.68    875.08 o
  14   4   6        7.39       17.71    606.58 o
 -14   5   6      175.26       -0.31    462.63 o
 -13   5   6       27.26      178.87    405.35 o
 -12   5   6      112.61      197.19    394.72 o
 -11   5   6      649.75      742.88    378.66 o
 -10   5   6      137.61      230.77    446.54 o
  -9   5   6      125.79     -126.43    379.56 o
  -8   5   6      663.83      421.77    274.34 o
  -7   5   6     2779.55     2653.83    292.23 o
  -6   5   6     8461.12     9030.05    347.13 o
  -5   5   6     9954.52    10307.09    342.72 o
  -4   5   6      207.79      194.07    326.15 o
  -3   5   6       96.22       42.48    286.38 o
  -2   5   6      811.22     1178.94    249.52 o
  -1   5   6    26437.73    25736.94    411.51 o
   0   5   6    25914.80    25537.69    398.13 o
   1   5   6     7602.77     7567.90    300.49 o
   2   5   6     3533.37     3365.81    269.04 o
   3   5   6       12.43        6.10    260.69 o
   4   5   6     1776.76     1860.91    343.95 o
   5   5   6     9084.98     9436.57    394.99 o
   6   5   6      847.31      588.77    348.10 o
   7   5   6     1046.73      904.74    341.40 o
   8   5   6      329.83      395.98    370.63 o
   9   5   6      862.18      772.77    399.68 o
  10   5   6      947.55      920.95    361.73 o
  11   5   6       19.60      307.70    577.18 o
  12   5   6        7.51      165.70    582.80 o
  13   5   6       66.99     -119.93    702.62 o
  14   5   6       75.97      -26.31    987.27 o
 -13   6   6       91.50      289.40    547.82 o
 -12   6   6      402.90      442.07    345.20 o
 -11   6   6       23.25       62.94    343.74 o
 -10   6   6     1660.30     1698.75    374.37 o
  -9   6   6      182.03      669.75    340.19 o
  -8   6   6      180.15      371.03    376.34 o
  -7   6   6     4790.06     4644.21    366.40 o
  -6   6   6     2058.73     2271.78    305.65 o
  -5   6   6      940.91      888.99    354.30 o
  -4   6   6     6541.48     6885.36    319.79 o
  -3   6   6     1495.55     2070.52    290.64 o
  -2   6   6     5624.99     6236.35    358.86 o
  -1   6   6     3644.42     3588.24    326.08 o
   0   6   6     2918.28     3079.10    316.04 o
   1   6   6    11801.42    12206.13    372.28 o
   2   6   6       40.51      285.97    356.16 o
   3   6   6      721.79      860.87    328.20 o
   4   6   6     9055.92     9742.95    416.19 o
   5   6   6     2670.70     2821.10    316.13 o
   6   6   6     2046.53     2123.90    327.32 o
   7   6   6      229.64      378.21    362.36 o
   8   6   6      861.12      877.59    373.87 o
   9   6   6      209.75      103.99    443.76 o
  10   6   6      232.87      549.99    372.34 o
  11   6   6      523.93      464.78    609.76 o
  12   6   6     1030.61      649.46    603.72 o
  13   6   6       11.05       46.74    710.22 o
 -13   7   6      197.02       69.21    409.13 o
 -12   7   6        7.06     -116.57    504.18 o
 -11   7   6        5.79      186.21    340.97 o
 -10   7   6      287.05      208.76    340.57 o
  -9   7   6      225.98       42.79    276.48 o
  -8   7   6      795.34      827.28    347.26 o
  -7   7   6     3636.75     3662.04    325.97 o
  -6   7   6     3641.40     3451.26    330.91 o
  -5   7   6     1291.94     1175.48    299.39 o
  -4   7   6     1494.80     1110.16    305.76 o
  -3   7   6     4771.39     5158.77    306.97 o
  -2   7   6     4749.15     5303.02    324.24 o
  -1   7   6      730.09      832.55    304.54 o
   0   7   6    12863.81    13213.77    392.13 o
   1   7   6     6448.24     6653.02    354.84 o
   2   7   6      113.64      -26.24    297.77 o
   3   7   6      646.74      568.11    389.41 o
   4   7   6     1742.25     1692.14    303.33 o
   5   7   6      806.75      710.08    261.62 o
   6   7   6       90.59      303.63    373.82 o
   7   7   6     4410.23     4511.60    378.34 o
   8   7   6      244.11      280.56    401.91 o
   9   7   6     2118.38     1583.96    403.60 o
  10   7   6       20.68       72.56    488.70 o
  11   7   6       28.06        5.25    578.03 o
  12   7   6      174.93      651.01    712.32 o
  13   7   6       14.60      175.35    599.93 o
 -12   8   6        2.06      115.31    389.63 o
 -11   8   6       61.33     -269.10    343.28 o
 -10   8   6      352.94      173.54    365.06 o
  -9   8   6       78.43      299.42    302.22 o
  -8   8   6      519.50      825.17    279.71 o
  -7   8   6     1240.29     1526.39    291.66 o
  -6   8   6       22.24      -71.04    287.87 o
  -5   8   6     3861.07     3538.36    328.93 o
  -4   8   6    12628.36    12088.94    351.58 o
  -3   8   6      333.47      179.71    299.56 o
  -2   8   6    15208.08    15814.90    375.03 o
  -1   8   6     2721.87     2838.51    291.06 o
   0   8   6      974.38     1290.09    279.59 o
   1   8   6     3145.72     3395.83    311.37 o
   2   8   6      160.99      114.81    294.71 o
   3   8   6      480.69      417.12    293.20 o
   4   8   6     2465.56     2417.27    282.54 o
   5   8   6      373.20      439.19    285.05 o
   6   8   6        7.66      -16.82    325.85 o
   7   8   6     2334.03     2510.53    435.59 o
   8   8   6      573.58      861.83    403.32 o
   9   8   6      535.04      405.34    435.14 o
  10   8   6      349.62      179.63    415.57 o
  11   8   6       33.84      140.87    507.09 o
  12   8   6      816.65      457.67    866.75 o
 -12   9   6      164.18     -260.37    432.57 o
 -11   9   6      244.72      -30.78    410.88 o
 -10   9   6       25.12       24.76    322.06 o
  -9   9   6      686.05      489.66    391.46 o
  -8   9   6      289.91        9.18    331.94 o
  -7   9   6      938.44      933.75    322.36 o
  -6   9   6       11.79       50.18    321.91 o
  -5   9   6      163.93      283.77    308.83 o
  -4   9   6     7104.17     6914.78    301.31 o
  -3   9   6      519.18      280.89    292.66 o
  -2   9   6     9007.04     8528.06    310.28 o
  -1   9   6      304.94      273.47    245.27 o
   0   9   6       30.64       62.29    272.35 o
   1   9   6     5246.69     4921.51    265.31 o
   2   9   6        5.50       12.34    255.43 o
   3   9   6      954.29      792.59    271.26 o
   4   9   6      256.20      206.27    302.46 o
   5   9   6      358.81      578.46    344.39 o
   6   9   6     2146.05     2289.64    409.80 o
   7   9   6     1504.31     1420.40    400.28 o
   8   9   6       28.93      -12.23    405.09 o
   9   9   6      976.94     1599.52    453.45 o
  10   9   6      790.63      991.79    412.16 o
  11   9   6       42.51       25.08    705.34 o
  12   9   6       52.04      -15.79    773.49 o
 -11  10   6        0.43      112.39    435.75 o
 -10  10   6      204.30     -113.86    467.61 o
  -9  10   6        0.78      -42.19    358.61 o
  -8  10   6      157.16      290.95    343.76 o
  -7  10   6       12.47     -108.82    305.06 o
  -6  10   6     1731.32     1636.02    342.79 o
  -5  10   6     8558.69     8328.23    329.07 o
  -4  10   6      692.66     1103.56    327.55 o
  -3  10   6        3.73      382.17    328.24 o
  -2  10   6      752.21      404.17    240.84 o
  -1  10   6     5006.86     4426.92    273.72 o
   0  10   6     2737.08     2667.76    277.23 o
   1  10   6        4.97      -24.66    262.37 o
   2  10   6        7.35      -91.22    252.47 o
   3  10   6        5.52      -83.06    304.56 o
   4  10   6      219.19      236.59    339.04 o
   5  10   6       74.69     -135.46    393.94 o
   6  10   6       44.03       92.48    302.75 o
   7  10   6     1570.81     1295.03    358.35 o
   8  10   6      294.98      284.17    369.78 o
   9  10   6     1069.13     1291.48    453.29 o
  10  10   6       46.54      114.06    533.46 o
  11  10   6      390.38     1148.60    593.30 o
 -10  11   6        2.01      -76.34    430.13 o
  -9  11   6      102.49      384.42    408.54 o
  -8  11   6       19.08     -191.30    338.39 o
  -7  11   6        6.82       87.36    339.95 o
  -6  11   6      612.57     1128.36    290.72 o
  -5  11   6      124.27      795.50    309.44 o
  -4  11   6     3856.64     3266.17    365.37 o
  -3  11   6     5002.51     5231.51    326.81 o
  -2  11   6     4410.91     4257.56    343.75 o
  -1  11   6        6.53       81.47    287.90 o
   0  11   6      253.95      420.46    286.04 o
   1  11   6      247.02      319.15    370.62 o
   2  11   6       49.00      244.66    336.18 o
   3  11   6       92.01       63.14    335.92 o
   4  11   6      433.61      625.57    332.30 o
   5  11   6      513.79      733.34    390.31 o
   6  11   6     1315.61     1719.91    309.39 o
   7  11   6       37.60      -98.20    383.48 o
   8  11   6        2.42      255.67    356.61 o
   9  11   6        6.16     -218.29    538.65 o
  10  11   6      296.67      772.05    848.98 o
  -9  12   6        1.26      226.21    494.21 o
  -8  12   6      386.83      407.20    387.47 o
  -7  12   6      141.03      399.95    359.74 o
  -6  12   6     1978.93     1160.21    404.61 o
  -5  12   6      544.48      359.22    425.90 o
  -4  12   6      553.35      795.67    397.41 o
  -3  12   6       28.07      -74.20    331.26 o
  -2  12   6      575.59      388.35    362.33 o
  -1  12   6     1374.01     1487.79    305.02 o
   0  12   6     1811.81     1752.93    345.34 o
   1  12   6       77.37     -143.03    395.22 o
   2  12   6      211.70      247.58    356.40 o
   3  12   6       38.33      -87.87    327.71 o
   4  12   6       57.82       80.41    327.48 o
   5  12   6        1.50       30.35    340.28 o
   6  12   6      208.10      -69.62    359.41 o
   7  12   6      247.76      563.67    453.81 o
   8  12   6     2041.28     1823.33    476.70 o
   9  12   6      208.17       45.80    697.26 o
  -8  13   6        0.35      -81.86    452.77 o
  -7  13   6       12.66      326.15    499.66 o
  -6  13   6       33.94      189.17    522.05 o
  -5  13   6       74.72     -167.38    417.75 o
  -4  13   6       54.69      208.97    420.19 o
  -3  13   6     7792.91     8268.78    434.19 o
  -2  13   6      164.66      543.06    424.60 o
  -1  13   6        9.67      256.37    393.38 o
   0  13   6      215.41      652.17    428.08 o
   1  13   6        4.16     -125.10    427.54 o
   2  13   6       29.33      111.25    387.62 o
   3  13   6      340.75      509.21    344.96 o
   4  13   6      189.01      145.63    341.46 o
   5  13   6     1049.65      605.04    342.07 o
   6  13   6       17.97      -18.77    368.83 o
   7  13   6       14.23      109.87    543.80 o
   8  13   6       84.97       69.11    452.03 o
  -7  14   6      110.40      757.68    680.44 o
  -6  14   6      965.40      946.26    502.79 o
  -5  14   6      280.57      502.96    464.78 o
  -4  14   6      127.72      400.54    463.49 o
  -3  14   6        0.87      -23.82    445.62 o
  -2  14   6       11.47      348.11    388.84 o
  -1  14   6      382.15       -3.30    397.67 o
   0  14   6     1601.14     1786.08    402.31 o
   1  14   6       19.54      243.93    393.55 o
   2  14   6      375.50      526.61    364.48 o
   3  14   6        4.42      -67.70    341.74 o
   4  14   6       60.49      -80.78    435.71 o
   5  14   6      125.41     -133.93    390.23 o
   6  14   6        7.51      178.34    425.78 o
   7  14   6       20.14       56.97    792.85 o
  -5  15   6        8.88     1011.45    556.73 o
  -4  15   6      238.28      341.61    432.96 o
  -3  15   6     1820.98      793.94    480.80 o
  -2  15   6      215.79      -18.92    557.70 o
  -1  15   6        1.51      293.81    442.60 o
   0  15   6      450.95      474.52    443.31 o
   1  15   6       20.97     -182.28    397.23 o
   2  15   6      190.26     -386.68    399.27 o
   3  15   6       60.40      351.86    552.80 o
   4  15   6        3.14      189.37    467.96 o
   5  15   6      752.80      709.60    701.60 o
 -13   0   7       12.38     -150.35    617.72 o
 -11   0   7       98.11      436.23    439.99 o
  -9   0   7     4728.48     4349.86    509.11 o
  -7   0   7    24262.73    24753.71    646.95 o
  -5   0   7     6932.91     7482.44    527.44 o
  -3   0   7      439.95      373.99    330.56 o
  -1   0   7     8837.04     8937.38    464.23 o
   1   0   7       43.71      254.21    457.24 o
   3   0   7    12740.01    12552.35    523.52 o
   5   0   7     1402.17     1564.65    477.97 o
   7   0   7    20854.67    22986.23    916.05 o
   9   0   7      958.90      931.08    564.25 o
  11   0   7        2.72      126.56    623.40 o
 -14   1   7       51.18      269.46    503.89 o
 -13   1   7        5.17       18.95    392.01 o
 -12   1   7      408.74       15.16    427.34 o
 -11   1   7      313.80      368.45    359.30 o
 -10   1   7      396.21      366.35    411.44 o
  -9   1   7     1399.84     1096.81    305.26 o
  -8   1   7     6737.54     6611.32    332.86 o
  -7   1   7     2072.95     2204.34    372.06 o
  -6   1   7      416.57      371.78    292.95 o
  -5   1   7     9427.28     9860.41    367.23 o
  -4   1   7    12566.06    12641.02    394.31 o
  -3   1   7      286.33      447.90    265.04 o
  -2   1   7     1497.65     1607.66    256.07 o
  -1   1   7      404.29      547.21    248.74 o
   0   1   7     4678.89     3940.76    277.15 o
   1   1   7      604.16      477.89    295.08 o
   2   1   7      694.92      775.88    233.68 o
   3   1   7       57.49        3.24    244.58 o
   4   1   7    35898.67    34389.69    499.71 o
   5   1   7     2623.84     2594.27    355.79 o
   6   1   7     7426.28     7866.51    391.53 o
   7   1   7       91.85      -54.32    394.47 o
   8   1   7       45.64      115.33    301.20 o
   9   1   7      724.61      194.12    334.40 o
  10   1   7     1110.93      994.95    394.46 o
  11   1   7       24.69      143.06    608.91 o
  12   1   7      678.38      850.70    745.64 o
  13   1   7        9.67       75.64    893.05 o
 -14   2   7        0.63     -113.42    547.93 o
 -13   2   7       64.50     -140.85    446.51 o
 -12   2   7       74.11     -102.78    430.38 o
 -11   2   7       16.69      172.04    355.44 o
 -10   2   7     1453.61     1058.36    389.55 o
  -9   2   7      544.45      394.08    362.08 o
  -8   2   7      236.97       73.58    279.89 o
  -7   2   7    10626.60    11326.76    366.84 o
  -6   2   7    16359.48    16801.97    465.14 o
  -5   2   7     3785.86     4107.42    357.45 o
  -4   2   7     1802.48     1846.55    245.04 o
  -3   2   7     6162.17     6507.63    292.43 o
  -2   2   7     1318.34     1388.49    270.22 o
  -1   2   7       77.85      288.44    242.00 o
   0   2   7     1135.09     1295.38    275.64 o
   1   2   7    16175.80    16486.87    358.47 o
   2   2   7     1842.25     1804.17    280.02 o
   3   2   7     3169.78     3042.71    296.00 o
   4   2   7    23450.20    23098.99    448.15 o
   5   2   7     1138.71     1309.03    322.90 o
   6   2   7     8641.66     9949.27    460.61 o
   7   2   7     5112.75     5246.33    359.22 o
   8   2   7     1985.49     2072.20    351.75 o
   9   2   7      177.52      284.16    479.50 o
  10   2   7      482.41      523.19    510.74 o
  11   2   7       54.56       57.16    373.15 o
  12   2   7      114.87     -122.25    603.90 o
  13   2   7      174.86      140.78    878.13 o
  14   2   7        0.01       -7.63   1082.09 o
 -14   3   7        6.14      216.93    500.80 o
 -13   3   7        9.74     -320.98    510.20 o
 -12   3   7       24.77      -20.43    423.02 o
 -11   3   7      428.96      506.80    329.19 o
 -10   3   7      957.54      898.31    354.55 o
  -9   3   7     3529.55     3011.42    435.70 o
  -8   3   7      783.24      481.35    324.25 o
  -7   3   7     4302.89     4418.12    324.81 o
  -6   3   7     7307.66     7266.09    347.04 o
  -5   3   7    11313.47    11867.94    350.96 o
  -4   3   7     1224.14     1473.82    303.49 o
  -3   3   7      625.55      696.62    295.45 o
  -2   3   7      798.95      945.33    266.16 o
  -1   3   7        6.70       22.96    286.03 o
   0   3   7      750.96     1193.43    266.86 o
   1   3   7      250.06      454.41    244.63 o
   2   3   7     5616.60     5567.92    326.90 o
   3   3   7       22.58     -183.73    289.93 o
   4   3   7     5868.33     6168.62    358.07 o
   5   3   7    17879.94    18748.80    452.17 o
   6   3   7      150.25       84.47    397.69 o
   7   3   7       16.88      -66.54    385.40 o
   8   3   7     1862.93     1622.79    350.40 o
   9   3   7     1436.06     2235.24    650.99 o
  10   3   7      898.52      665.19    456.04 o
  11   3   7        0.21      -95.49    428.81 o
  12   3   7      412.69      573.70    600.85 o
  13   3   7      244.65       87.02    873.04 o
  14   3   7       25.52      -41.87    927.06 o
 -14   4   7      158.75      658.23    552.50 o
 -13   4   7      209.99      235.94    440.21 o
 -12   4   7       51.70      235.53    392.05 o
 -11   4   7       40.02       87.97    372.10 o
 -10   4   7      724.12      743.16    371.29 o
  -9   4   7     1382.19     1411.63    336.44 o
  -8   4   7      289.15      354.73    315.33 o
  -7   4   7       13.26     -128.76    276.87 o
  -6   4   7     7389.16     7507.10    319.69 o
  -5   4   7        4.54      -99.62    304.29 o
  -4   4   7     3715.12     3691.95    326.18 o
  -3   4   7    21253.36    21778.90    416.44 o
  -2   4   7      205.09      234.34    264.78 o
  -1   4   7      806.99      971.75    231.99 o
   0   4   7      460.91      542.03    232.58 o
   1   4   7    21720.83    20975.81    379.30 o
   2   4   7    10098.03     9820.14    302.80 o
   3   4   7     1349.14     1690.20    367.12 o
   4   4   7     1535.73     1901.57    297.09 o
   5   4   7      176.65      120.20    357.86 o
   6   4   7     4994.76     5302.40    362.04 o
   7   4   7      363.27      487.99    312.73 o
   8   4   7     2538.58     2489.56    343.14 o
   9   4   7        5.61      126.25    499.18 o
  10   4   7      361.18      447.01    438.88 o
  11   4   7      636.08      712.05    459.20 o
  12   4   7      151.74       81.65    721.11 o
  13   4   7       60.63      -82.51    712.83 o
 -13   5   7      161.50      -78.06    502.85 o
 -12   5   7       87.18      -87.75    396.70 o
 -11   5   7      248.18      188.92    427.25 o
 -10   5   7     2030.36     1877.22    376.90 o
  -9   5   7      767.84     1152.10    372.43 o
  -8   5   7     7832.07     8080.42    371.34 o
  -7   5   7     1645.36     1299.68    356.39 o
  -6   5   7     5816.63     6057.09    353.09 o
  -5   5   7        4.70      385.32    325.22 o
  -4   5   7      553.15      500.65    327.68 o
  -3   5   7     8791.67     9479.89    352.23 o
  -2   5   7       83.66       -0.79    304.42 o
  -1   5   7      371.42      686.47    309.25 o
   0   5   7     3933.33     4468.92    328.74 o
   1   5   7      653.17      699.29    336.54 o
   2   5   7     6151.43     6672.06    366.84 o
   3   5   7     9476.21     9817.32    357.43 o
   4   5   7       39.09       20.01    323.10 o
   5   5   7     5313.55     5716.91    337.35 o
   6   5   7     3979.60     4601.27    341.98 o
   7   5   7     1899.24     1653.90    394.95 o
   8   5   7     5785.52     6263.44    495.93 o
   9   5   7      128.84       38.09    393.14 o
  10   5   7        4.04       -0.07    346.10 o
  11   5   7       71.08       42.99    446.91 o
  12   5   7      101.12       71.59    583.26 o
  13   5   7      197.08      110.55    859.40 o
 -13   6   7      150.65       55.15    402.82 o
 -12   6   7      184.16      -39.90    510.41 o
 -11   6   7     1613.23     1966.38    427.77 o
 -10   6   7       86.79      -15.60    310.29 o
  -9   6   7        1.98       75.38    335.64 o
  -8   6   7      467.87      674.94    414.69 o
  -7   6   7        3.23     -216.93    333.83 o
  -6   6   7      284.08      294.14    288.66 o
  -5   6   7     3989.60     3823.77    312.27 o
  -4   6   7    11675.07    12020.07    343.44 o
  -3   6   7    13691.37    14103.36    369.16 o
  -2   6   7       70.54      291.37    298.46 o
  -1   6   7     2106.54     2420.18    294.07 o
   0   6   7     3234.60     3498.59    347.47 o
   1   6   7      353.35      489.22    328.68 o
   2   6   7     6392.37     6898.72    333.90 o
   3   6   7     8382.13     8486.84    346.59 o
   4   6   7     2177.78     2420.46    330.23 o
   5   6   7      864.81      705.06    320.16 o
   6   6   7       51.96       97.07    336.52 o
   7   6   7      511.64      486.65    305.26 o
   8   6   7       79.50      268.00    400.05 o
   9   6   7      460.53      618.00    439.27 o
  10   6   7        8.71       38.09    369.16 o
  11   6   7     1428.27     1447.98    419.59 o
  12   6   7      121.52      152.58    721.98 o
  13   6   7        6.71      -27.24    706.02 o
 -13   7   7       19.60      702.62    671.57 o
 -12   7   7       42.42      123.84    408.70 o
 -11   7   7      508.93      482.83    363.53 o
 -10   7   7       15.75      139.60    426.57 o
  -9   7   7       48.59       77.49    331.43 o
  -8   7   7     1044.43      808.06    378.13 o
  -7   7   7      203.50     -499.85    499.85 o
  -6   7   7        8.18      151.46    260.72 o
  -5   7   7     5122.76     4782.98    339.18 o
  -4   7   7      508.59      367.53    320.79 o
  -3   7   7     1434.36     1435.03    305.00 o
  -2   7   7     4902.30     5188.44    321.93 o
  -1   7   7      295.16      256.96    276.36 o
   0   7   7    13608.07    13353.68    371.76 o
   1   7   7     1269.91     1536.67    353.99 o
   2   7   7       17.09       24.20    275.57 o
   3   7   7     8537.58     9168.32    327.36 o
   4   7   7      364.37      454.64    315.93 o
   5   7   7        7.53       31.26    286.88 o
   6   7   7     1387.99     1325.81    291.48 o
   7   7   7      848.39      770.33    384.48 o
   8   7   7     2747.30     3095.38    414.11 o
   9   7   7      191.45      453.70    381.48 o
  10   7   7      258.34      404.38    582.89 o
  11   7   7        3.35      -46.58    406.62 o
  12   7   7        5.16      417.37    855.56 o
 -12   8   7       12.64      140.36    546.91 o
 -11   8   7     1020.98      837.16    445.45 o
 -10   8   7      154.27      275.71    419.52 o
  -9   8   7      512.88      476.83    373.40 o
  -8   8   7      434.16      717.40    330.08 o
  -7   8   7       84.47        7.77    363.16 o
  -6   8   7      111.64     -268.69    345.23 o
  -5   8   7     4751.51     4272.29    336.73 o
  -4   8   7     2656.26     2392.08    299.79 o
  -3   8   7     2746.65     2389.98    357.60 o
  -2   8   7     8251.03     8029.91    357.24 o
  -1   8   7     4640.14     4566.28    317.35 o
   0   8   7     3090.64     3214.18    309.57 o
   1   8   7     1786.12     1797.89    324.35 o
   2   8   7        0.34       19.50    270.58 o
   3   8   7     2749.30     2672.97    298.88 o
   4   8   7      225.35       58.14    265.39 o
   5   8   7     1474.49     1396.44    268.25 o
   6   8   7      473.13      685.22    370.79 o
   7   8   7        8.37     -157.84    390.04 o
   8   8   7      196.85      115.87    346.56 o
   9   8   7     1195.87     1656.87    457.26 o
  10   8   7      202.69      345.67    413.03 o
  11   8   7      715.19      113.74    616.78 o
  12   8   7       70.04     -442.64    601.91 o
 -11   9   7       49.82      -50.74    414.06 o
 -10   9   7       12.48     -233.79    357.78 o
  -9   9   7       69.14        3.32    325.66 o
  -8   9   7      192.19       -4.56    366.32 o
  -7   9   7        1.68     -151.46    386.54 o
  -6   9   7        6.43      444.26    289.15 o
  -5   9   7      381.77      615.12    336.44 o
  -4   9   7      405.12        8.78    416.17 o
  -3   9   7     2598.84     2196.06    322.11 o
  -2   9   7     2945.59     2684.75    301.75 o
  -1   9   7     2632.37     2782.18    298.07 o
   0   9   7     4722.85     4232.76    331.19 o
   1   9   7     9712.53     9511.18    302.90 o
   2   9   7     3422.46     3207.82    268.09 o
   3   9   7      105.84       38.84    305.49 o
   4   9   7      142.74      238.54    290.14 o
   5   9   7      119.28      322.22    400.84 o
   6   9   7      212.64      276.77    329.62 o
   7   9   7        2.02     -128.48    325.01 o
   8   9   7      321.15      181.98    361.77 o
   9   9   7      836.77     1077.45    415.45 o
  10   9   7        2.91      105.01    431.32 o
  11   9   7      161.48      102.51    493.24 o
 -11  10   7       67.60      -87.41    442.37 o
 -10  10   7      155.42      222.45    437.12 o
  -9  10   7      517.34      537.65    391.43 o
  -8  10   7       13.96      424.92    335.52 o
  -7  10   7      213.13      473.51    362.67 o
  -6  10   7        0.15      414.24    285.60 o
  -5  10   7      532.99      840.51    328.21 o
  -4  10   7       85.60     -218.35    301.11 o
  -3  10   7      154.24      139.56    286.75 o
  -2  10   7    11520.50    11342.07    341.00 o
  -1  10   7      303.40      544.76    352.96 o
   0  10   7     1994.36     1812.24    336.86 o
   1  10   7       32.65        6.97    325.95 o
   2  10   7     1204.21      902.81    330.34 o
   3  10   7      122.56       18.37    283.20 o
   4  10   7        8.78     -361.49    361.49 o
   5  10   7      851.55      839.12    317.26 o
   6  10   7      393.86      284.46    330.10 o
   7  10   7      239.21      340.35    384.06 o
   8  10   7      214.81       60.69    391.45 o
   9  10   7      288.12     -338.68    587.44 o
  10  10   7      307.87      266.86    610.88 o
 -10  11   7       35.52     -146.27    458.54 o
  -9  11   7      128.75       71.02    392.40 o
  -8  11   7      208.67        7.56    373.58 o
  -7  11   7        2.04      142.95    386.86 o
  -6  11   7      291.11      431.90    365.24 o
  -5  11   7      114.14     -181.30    328.03 o
  -4  11   7     1191.67     1634.90    341.25 o
  -3  11   7     1649.21     1806.87    304.79 o
  -2  11   7       11.05       13.20    316.28 o
  -1  11   7     1845.15     1655.67    328.40 o
   0  11   7      987.37     1320.66    308.01 o
   1  11   7     4297.59     4329.52    360.66 o
   2  11   7     1514.76     1397.17    309.03 o
   3  11   7      109.63      297.77    273.94 o
   4  11   7      126.81      317.82    325.46 o
   5  11   7       22.04      -58.77    353.17 o
   6  11   7      238.08      117.03    389.00 o
   7  11   7       64.83      -12.69    382.84 o
   8  11   7       68.81     -145.92    387.92 o
   9  11   7      334.57       44.29    705.92 o
  10  11   7      467.64      746.18    557.89 o
  -9  12   7      120.69      617.27    534.31 o
  -8  12   7        0.06     -367.48    390.05 o
  -7  12   7      134.36      307.90    404.39 o
  -6  12   7       13.47      524.69    338.39 o
  -5  12   7       34.44     -237.63    346.85 o
  -4  12   7       68.68      273.49    341.74 o
  -3  12   7      284.94      218.35    350.22 o
  -2  12   7     1299.95     1221.29    281.23 o
  -1  12   7     6198.48     6067.84    452.33 o
   0  12   7      618.11     1291.91    313.66 o
   1  12   7      933.06     1331.72    295.98 o
   2  12   7      438.18      300.53    329.53 o
   3  12   7       54.58     -363.81    429.35 o
   4  12   7      110.64      365.32    358.66 o
   5  12   7      225.55      -38.13    421.81 o
   6  12   7       38.34      152.73    382.25 o
   7  12   7      770.14      725.13    427.91 o
   8  12   7      103.24       97.67    458.36 o
   9  12   7       12.19      198.12    670.28 o
  -8  13   7       47.27      -73.56    697.40 o
  -7  13   7        0.07      248.61    383.36 o
  -6  13   7      169.62       71.27    411.43 o
  -5  13   7       98.76       49.24    375.57 o
  -4  13   7     1786.86     1805.49    340.48 o
  -3  13   7       25.81     -284.53    371.64 o
  -2  13   7        4.85      -33.08    329.42 o
  -1  13   7       19.58      505.36    425.10 o
   0  13   7     1651.73     1847.39    406.34 o
   1  13   7       13.47      240.74    427.38 o
   2  13   7     1504.18      845.92    619.08 o
   3  13   7      126.78      418.38    536.11 o
   4  13   7      719.47      186.15    390.51 o
   5  13   7        1.71      -39.42    390.54 o
   6  13   7       92.60      230.80    408.86 o
   7  13   7      179.89       82.22    497.23 o
   8  13   7        3.90     1013.00    988.96 o
  -6  14   7       53.51      132.70    795.61 o
  -5  14   7      105.33      225.44    464.22 o
  -4  14   7      288.19      497.13    465.24 o
  -3  14   7      108.26      807.04    553.65 o
  -2  14   7      127.93      165.77    495.39 o
  -1  14   7     3154.87     3253.46    785.03 o
   0  14   7       10.23     -419.93    422.04 o
   1  14   7      254.39      342.48    461.68 o
   2  14   7      278.04      201.80    441.52 o
   3  14   7       66.19      294.75    415.71 o
   4  14   7       47.32      193.33    439.71 o
   5  14   7       40.30     -193.39    387.17 o
   6  14   7        8.56     -314.34    466.04 o
  -3  15   7      250.21       15.49    555.41 o
  -2  15   7      373.02      339.66    463.88 o
  -1  15   7      156.46      349.27    437.63 o
   0  15   7      135.00      117.27    439.84 o
   1  15   7      342.44      444.07    439.10 o
   2  15   7      500.98      145.15    436.19 o
   3  15   7      115.67      557.75    505.05 o
 -14   0   8       62.68     -118.98   1042.09 o
 -12   0   8      325.55      368.81    518.32 o
 -10   0   8      527.52      673.94    624.26 o
  -8   0   8     1302.38     1395.74    451.58 o
  -6   0   8    12493.18    12401.25    489.89 o
  -4   0   8     5663.29     6229.20    532.44 o
  -2   0   8    29064.03    28838.50   1034.16 o
   0   0   8     2585.48     2481.40    350.02 o
   2   0   8    14495.56    14785.92    584.31 o
   4   0   8     1880.78     1855.58    490.75 o
   6   0   8    20694.77    20768.83    602.64 o
   8   0   8      126.96      250.54    524.50 o
  10   0   8      813.36     1074.78    511.57 o
  12   0   8      408.64      254.60    979.98 o
 -14   1   8       54.25      457.64    942.45 o
 -13   1   8      112.46     -577.29    630.91 o
 -12   1   8       16.54       44.49    426.09 o
 -11   1   8      183.77      419.44    393.72 o
 -10   1   8      123.24      -20.07    401.19 o
  -9   1   8      227.44      582.34    413.32 o
  -8   1   8      626.73      387.18    286.13 o
  -7   1   8      804.83      493.38    301.88 o
  -6   1   8     1001.25     1112.21    335.24 o
  -5   1   8    34896.49    36047.64    457.79 o
  -4   1   8     4392.74     4742.35    364.57 o
  -3   1   8     2239.78     2195.64    391.05 o
  -2   1   8     4458.79     4357.82    280.53 o
  -1   1   8       10.99        8.51    227.91 o
   0   1   8        0.99     -138.92    287.13 o
   1   1   8       17.22      158.27    262.25 o
   2   1   8       34.57      128.08    243.41 o
   3   1   8     3735.38     4548.68    337.62 o
   4   1   8      157.99      188.75    308.99 o
   5   1   8      285.76      319.21    282.89 o
   6   1   8      335.59      567.99    330.06 o
   7   1   8       51.01       32.88    351.16 o
   8   1   8     1253.80     1057.58    347.37 o
   9   1   8     6735.63     7052.55    471.31 o
  10   1   8       74.23      142.26    324.88 o
  11   1   8      620.72      566.68    462.06 o
  12   1   8      137.51       54.57    740.63 o
  13   1   8        3.71      103.20   1095.50 o
 -13   2   8      119.94      -15.28    511.92 o
 -12   2   8       41.67     -207.62    462.55 o
 -11   2   8       59.28       29.39    390.37 o
 -10   2   8       59.23      170.85    366.99 o
  -9   2   8      682.59     1001.19    322.46 o
  -8   2   8     3380.54     3040.60    306.61 o
  -7   2   8     5978.00     5845.95    382.77 o
  -6   2   8       76.64      134.92    306.16 o
  -5   2   8     2492.06     2875.15    377.18 o
  -4   2   8      437.58      710.71    346.26 o
  -3   2   8    26246.26    26503.86    436.35 o
  -2   2   8    12894.96    12895.37    347.22 o
  -1   2   8      348.45      366.00    244.24 o
   0   2   8       66.68        9.73    262.47 o
   1   2   8       81.80       99.95    240.45 o
   2   2   8     2245.08     2642.23    311.83 o
   3   2   8       73.86      -15.34    365.57 o
   4   2   8      853.42      833.53    366.41 o
   5   2   8      534.26      393.44    331.24 o
   6   2   8     8595.54     8008.94    543.73 o
   7   2   8     9228.84     9349.55    409.91 o
   8   2   8        6.90      143.52    276.38 o
   9   2   8      661.33      686.60    409.14 o
  10   2   8        9.53       -4.54    328.22 o
  11   2   8      423.85      708.54    587.43 o
  12   2   8      262.88      302.50    730.56 o
  13   2   8       54.25      -37.60    964.83 o
 -13   3   8      379.46       91.36    621.87 o
 -12   3   8        5.28      165.95    423.34 o
 -11   3   8      288.09      386.60    396.00 o
 -10   3   8      183.72      355.46    395.35 o
  -9   3   8      235.48      137.41    317.04 o
  -8   3   8     1567.08     1551.31    425.81 o
  -7   3   8      214.78      355.69    296.17 o
  -6   3   8     3547.26     3631.34    321.44 o
  -5   3   8     3762.44     3854.09    326.64 o
  -4   3   8    17302.37    17541.87    376.58 o
  -3   3   8     2587.57     3047.15    326.09 o
  -2   3   8     3303.02     3300.43    309.78 o
  -1   3   8     7127.35     7326.74    349.80 o
   0   3   8      163.63       92.09    302.18 o
   1   3   8     3360.17     3653.61    329.06 o
   2   3   8      193.42       73.56    287.56 o
   3   3   8     3442.06     3577.62    331.17 o
   4   3   8     1481.92     1454.23    294.10 o
   5   3   8     4385.66     4302.94    329.72 o
   6   3   8      179.73      131.61    392.67 o
   7   3   8       95.48      153.10    337.11 o
   8   3   8     4172.38     4545.04    443.56 o
   9   3   8      514.33      680.61    499.57 o
  10   3   8      213.66      473.54    348.00 o
  11   3   8       51.15       10.41    411.89 o
  12   3   8      340.11      120.57    593.22 o
  13   3   8       38.02      331.09    872.23 o
 -13   4   8        6.24       56.03    499.08 o
 -12   4   8      247.19      347.99    485.34 o
 -11   4   8      363.35      751.61    424.81 o
 -10   4   8       19.61     -314.28    314.28 o
  -9   4   8      765.54     1240.93    323.61 o
  -8   4   8     2809.07     3132.35    432.93 o
  -7   4   8     1500.73     1242.67    280.20 o
  -6   4   8    11019.84    10951.72    336.56 o
  -5   4   8     1490.39     1396.22    328.90 o
  -4   4   8     7131.62     7635.53    345.34 o
  -3   4   8     9260.58     8749.22    352.91 o
  -2   4   8      532.89      749.27    306.14 o
  -1   4   8     5322.67     5218.49    357.04 o
   0   4   8     4139.12     4410.58    313.89 o
   1   4   8      108.19      145.09    301.94 o
   2   4   8      839.15      841.25    307.62 o
   3   4   8       22.11      273.73    353.70 o
   4   4   8     1827.82     1825.44    364.79 o
   5   4   8     3359.19     3276.95    340.25 o
   6   4   8     1257.28     1196.07    331.20 o
   7   4   8     2261.23     2070.00    355.35 o
   8   4   8      645.62      740.51    378.08 o
   9   4   8      375.67       51.20    513.91 o
  10   4   8     2079.53     2433.79    516.29 o
  11   4   8      699.59      710.20    444.68 o
  12   4   8      176.93       33.11    799.53 o
  13   4   8       39.55      -18.54    707.99 o
 -13   5   8       60.62     -337.35    573.58 o
 -12   5   8       92.32      401.01    509.01 o
 -11   5   8      194.38      -77.45    428.62 o
 -10   5   8      357.23      355.71    373.33 o
  -9   5   8      849.36      948.27    342.23 o
  -8   5   8       79.08      196.61    374.28 o
  -7   5   8     1520.80     1221.98    387.39 o
  -6   5   8     4809.71     4756.09    316.28 o
  -5   5   8     1722.86     1478.27    355.76 o
  -4   5   8     4093.39     4235.42    319.75 o
  -3   5   8     1058.68     1114.39    287.68 o
  -2   5   8     2117.38     2460.41    292.32 o
  -1   5   8    11295.87    11951.82    448.72 o
   0   5   8     2763.97     2843.98    317.82 o
   1   5   8       90.45      362.56    358.17 o
   2   5   8     1821.23     1730.81    366.46 o
   3   5   8      728.54      651.63    351.40 o
   4   5   8     4721.59     5114.24    417.85 o
   5   5   8     9024.58     8861.05    350.14 o
   6   5   8      491.61      668.80    338.49 o
   7   5   8     1108.12      811.72    383.71 o
   8   5   8     1263.52      820.40    418.10 o
   9   5   8       85.87      727.88    480.88 o
  10   5   8      232.21      302.51    456.70 o
  11   5   8        6.39       62.58    445.15 o
  12   5   8       34.08     -112.71    492.95 o
  13   5   8      420.85      356.40    948.35 o
 -13   6   8       17.50      755.35    987.39 o
 -12   6   8      663.18      841.32    555.85 o
 -11   6   8      115.14        8.71    397.13 o
 -10   6   8       11.40      350.85    389.07 o
  -9   6   8      814.71     1195.12    345.12 o
  -8   6   8        7.13      166.45    435.35 o
  -7   6   8      427.53       85.17    354.85 o
  -6   6   8     2463.96     2215.60    322.13 o
  -5   6   8      580.91      478.21    345.58 o
  -4   6   8     1312.36     1153.89    300.43 o
  -3   6   8      742.43      664.52    357.18 o
  -2   6   8     2898.31     2757.32    312.13 o
  -1   6   8    11099.01    11314.20    374.80 o
   0   6   8     1207.87     1182.20    357.50 o
   1   6   8      624.98      639.03    323.00 o
   2   6   8     8019.03     7822.22    321.63 o
   3   6   8     1064.45     1023.54    319.18 o
   4   6   8      256.76      307.51    349.63 o
   5   6   8     3722.59     3945.50    344.37 o
   6   6   8      280.15      474.32    301.18 o
   7   6   8      137.12      286.15    332.63 o
   8   6   8     1126.90     1216.93    395.85 o
   9   6   8        2.11      -31.24    426.16 o
  10   6   8     1715.76     2349.52    524.99 o
  11   6   8       16.68      -40.42    412.57 o
  12   6   8        7.27      117.30    535.29 o
 -12   7   8       78.17       -0.23    411.59 o
 -11   7   8       32.96      193.63    514.03 o
 -10   7   8      173.41      251.37    521.61 o
  -9   7   8     2664.92     3137.63    441.94 o
  -8   7   8     2220.47     2310.72    351.85 o
  -7   7   8      714.95     1026.10    409.55 o
  -6   7   8      217.11      729.89    324.64 o
  -5   7   8        5.48       14.23    277.37 o
  -4   7   8       73.49      -50.53    286.78 o
  -3   7   8     3642.64     3438.22    287.68 o
  -2   7   8     7935.61     7749.48    314.81 o
  -1   7   8     6278.53     6113.16    349.59 o
   0   7   8       23.52       27.66    322.13 o
   1   7   8     2431.99     2202.46    332.37 o
   2   7   8      297.50      360.66    293.35 o
   3   7   8      772.73      707.29    296.64 o
   4   7   8        0.01     -162.86    283.89 o
   5   7   8     2304.27     2188.01    302.00 o
   6   7   8     1316.16     1394.45    356.46 o
   7   7   8     2910.63     3403.55    354.56 o
   8   7   8        9.21      240.30    412.07 o
   9   7   8       11.96     -104.48    411.94 o
  10   7   8       55.93      189.94    411.19 o
  11   7   8        5.54     -308.27    694.84 o
  12   7   8       44.38      508.04    483.56 o
 -11   8   8      178.33      233.43    392.91 o
 -10   8   8       31.49       13.24    361.38 o
  -9   8   8       80.18       -7.64    368.38 o
  -8   8   8      233.29      419.77    349.22 o
  -7   8   8        5.30       12.96    354.94 o
  -6   8   8       72.63      187.96    341.55 o
  -5   8   8      436.20      487.50    342.80 o
  -4   8   8     1263.13     1071.31    353.04 o
  -3   8   8      427.54      425.89    305.71 o
  -2   8   8      197.07        7.56    271.10 o
  -1   8   8      520.29      270.47    292.88 o
   0   8   8      470.19      407.40    275.02 o
   1   8   8     4876.82     4438.90    366.70 o
   2   8   8    10846.67    10500.61    365.15 o
   3   8   8     3063.44     2902.95    320.95 o
   4   8   8     2484.89     2303.51    363.40 o
   5   8   8      564.78      704.80    342.18 o
   6   8   8      240.89      486.51    371.09 o
   7   8   8      189.45      527.61    388.82 o
   8   8   8      294.91      195.58    485.70 o
   9   8   8      144.86      -52.11    511.38 o
  10   8   8      444.39      368.40    414.69 o
  11   8   8      186.05      256.36    493.39 o
 -11   9   8        3.41     -394.39    518.85 o
 -10   9   8      502.61      291.23    474.16 o
  -9   9   8      887.95      520.46    350.06 o
  -8   9   8      536.00      502.24    349.32 o
  -7   9   8     1696.39     2168.25    391.37 o
  -6   9   8       20.97      404.13    353.80 o
  -5   9   8      120.99       70.82    313.14 o
  -4   9   8       30.68     -160.40    314.06 o
  -3   9   8     2650.14     2473.60    389.41 o
  -2   9   8     1073.88      898.45    374.99 o
  -1   9   8       80.98       -1.72    435.90 o
   0   9   8     8563.29     8863.65    387.88 o
   1   9   8      127.04       84.10    413.84 o
   2   9   8       69.91      -99.05    326.21 o
   3   9   8      140.82       81.40    326.40 o
   4   9   8     3858.77     3908.95    340.34 o
   5   9   8       53.11      191.99    313.74 o
   6   9   8       44.20     -250.46    326.37 o
   7   9   8     1018.47      933.84    420.45 o
   8   9   8      169.11      207.31    450.84 o
   9   9   8      109.45      146.64    579.25 o
  10   9   8       51.48      196.78    694.08 o
  11   9   8       36.76     -127.18    660.56 o
 -10  10   8       67.49      107.97    438.37 o
  -9  10   8       47.99     -471.11    471.11 o
  -8  10   8       43.65      266.87    341.24 o
  -7  10   8      160.53     -109.90    344.06 o
  -6  10   8       36.85       82.22    390.23 o
  -5  10   8        5.02      -95.97    274.16 o
  -4  10   8      219.36      585.45    305.67 o
  -3  10   8      107.51      138.49    367.82 o
  -2  10   8      197.50      219.96    287.06 o
  -1  10   8      608.70      635.66    346.02 o
   0  10   8     1363.74     1103.11    352.85 o
   1  10   8     4571.80     4506.68    347.38 o
   2  10   8      389.89      490.72    347.22 o
   3  10   8     3227.01     3194.96    321.66 o
   4  10   8     1489.93     1565.82    322.62 o
   5  10   8      418.91      638.77    327.83 o
   6  10   8      252.47      388.97    385.48 o
   7  10   8       33.57      -74.42    384.07 o
   8  10   8       81.91      -66.96    424.38 o
   9  10   8      199.79      361.68    610.94 o
  10  10   8      143.23      436.14    484.89 o
  -9  11   8        2.24       14.53    407.53 o
  -8  11   8       71.73     -122.52    467.14 o
  -7  11   8      471.74      306.80    346.23 o
  -6  11   8       21.43      248.70    388.56 o
  -5  11   8       40.34      235.20    361.90 o
  -4  11   8      165.94      169.26    343.17 o
  -3  11   8      153.13      245.17    289.04 o
  -2  11   8      387.61      538.51    310.09 o
  -1  11   8       55.31       14.91    313.29 o
   0  11   8     3474.73     3278.34    334.62 o
   1  11   8     2537.82     2471.88    315.38 o
   2  11   8        3.10      184.46    371.87 o
   3  11   8     1942.59     1657.72    338.27 o
   4  11   8     1835.88     1563.61    496.22 o
   5  11   8       33.76      175.44    362.80 o
   6  11   8       46.81       99.53    421.55 o
   7  11   8      362.55       76.98    386.85 o
   8  11   8      102.97      153.02    563.11 o
   9  11   8      395.28     -152.51    647.54 o
  -8  12   8      434.15      286.95    433.53 o
  -7  12   8      145.81     -123.10    468.23 o
  -6  12   8      105.62      131.42    424.60 o
  -5  12   8       22.08      166.78    341.49 o
  -4  12   8      151.03      421.15    323.13 o
  -3  12   8       40.76      162.01    343.23 o
  -2  12   8      835.08     1058.51    332.80 o
  -1  12   8       49.49      166.98    393.91 o
   0  12   8     1195.67     1372.58    398.89 o
   1  12   8     1196.78     1606.57    435.68 o
   2  12   8     2003.35     1900.35    387.45 o
   3  12   8      276.08      280.41    392.04 o
   4  12   8      515.64      868.05    424.68 o
   5  12   8       48.95       17.70    421.88 o
   6  12   8      948.27      485.02    431.79 o
   7  12   8        1.41      176.08    455.02 o
   8  12   8      102.24      457.33    584.06 o
  -7  13   8       81.75      483.91    566.81 o
  -6  13   8        0.62      -70.38    434.42 o
  -5  13   8      141.78      117.55    437.59 o
  -4  13   8       39.66       75.31    410.70 o
  -3  13   8       85.92      -34.41    343.60 o
  -2  13   8      212.11     -163.50    345.61 o
  -1  13   8      325.01      303.76    348.51 o
   0  13   8        2.40     -328.69    374.26 o
   1  13   8     2069.84     1710.70    434.88 o
   2  13   8       15.25       34.74    422.17 o
   3  13   8     1654.99     1634.84    412.35 o
   4  13   8        0.33     -139.35    620.64 o
   5  13   8       82.77       91.33    410.09 o
   6  13   8        0.23       84.55    430.37 o
   7  13   8        3.46      162.52    683.78 o
  -5  14   8        4.87      -11.11    490.40 o
  -4  14   8       49.49     -365.68    436.93 o
  -3  14   8        0.89      126.15    469.95 o
  -2  14   8      502.60     -227.13    515.39 o
  -1  14   8      291.49      245.75    477.07 o
   0  14   8      952.68      877.64    517.81 o
   1  14   8       16.90     -127.94    508.23 o
   2  14   8      911.72      343.39    515.68 o
   3  14   8       38.46     -314.40    476.11 o
   4  14   8      202.84      339.25    434.46 o
   5  14   8       78.17      281.44    525.00 o
  -2  15   8        9.95     1106.37    974.85 o
  -1  15   8      144.28      478.37    961.78 o
   0  15   8      308.61     -384.55    578.35 o
   2  15   8       12.02     1150.79    953.07 o
 -13   0   9      208.99      577.10    631.50 o
 -11   0   9      553.76     1057.01    523.39 o
  -9   0   9       22.74       42.52    449.06 o
  -7   0   9      674.60      809.67    390.39 o
  -5   0   9       35.46      165.39    385.79 o
  -3   0   9    53754.90    54755.91    721.35 o
  -1   0   9     2496.43     2738.80    496.67 o
   1   0   9     1691.45     2002.52    432.65 o
   3   0   9      212.21       78.96    407.61 o
   5   0   9      421.14     -156.26    457.82 o
   7   0   9      468.77      474.28    381.90 o
   9   0   9      979.83      652.11    523.72 o
  11   0   9      860.08      770.57    605.71 o
 -13   1   9        9.43      385.14    619.19 o
 -12   1   9      519.31      407.80    488.98 o
 -11   1   9      206.53      293.10    402.28 o
 -10   1   9      420.20      147.17    310.00 o
  -9   1   9      188.90      145.14    316.44 o
  -8   1   9      149.42      523.84    367.88 o
  -7   1   9      748.21      691.58    308.64 o
  -6   1   9      800.38      433.24    298.15 o
  -5   1   9     1868.79     1595.48    359.68 o
  -4   1   9      432.76       77.88    326.54 o
  -3   1   9       59.56     -342.02    342.02 o
  -2   1   9    17863.09    17495.39    454.93 o
  -1   1   9     6764.60     6632.68    572.23 o
   0   1   9    22688.16    23617.20    408.93 o
   1   1   9      934.95      951.34    315.33 o
   2   1   9     2735.44     3323.24    325.35 o
   3   1   9       20.41       73.60    323.75 o
   4   1   9     2461.38     2711.43    295.15 o
   5   1   9      185.30      194.41    321.09 o
   6   1   9       19.72      125.21    292.94 o
   7   1   9       26.19      -64.69    302.83 o
   8   1   9     4789.62     4531.60    489.61 o
   9   1   9      387.58      553.62    335.47 o
  10   1   9      127.61      208.05    446.40 o
  11   1   9      389.33      354.80    432.07 o
  12   1   9      233.27      208.65    883.48 o
  13   1   9       20.67      -79.24    989.18 o
 -13   2   9        1.13     -161.61    465.88 o
 -12   2   9      223.89     -265.75    508.87 o
 -11   2   9      943.76      645.69    477.58 o
 -10   2   9      311.35      284.51    331.14 o
  -9   2   9      129.11      201.98    357.99 o
  -8   2   9      511.71      271.31    348.77 o
  -7   2   9     2051.48     1952.32    279.29 o
  -6   2   9      419.61      333.98    320.09 o
  -5   2   9     1509.83     1476.04    287.87 o
  -4   2   9     9262.23     9838.26    373.85 o
  -3   2   9    13620.00    14195.47    406.54 o
  -2   2   9     6465.76     6545.42    346.35 o
  -1   2   9       16.53       -1.73    313.71 o
   0   2   9    13396.83    12980.49   1461.59 o
   1   2   9        6.00      -95.84    362.59 o
   2   2   9       26.83      104.44    332.48 o
   3   2   9      997.64     1246.83    326.58 o
   4   2   9      214.03      105.33    324.66 o
   5   2   9     1893.85     1594.79    361.49 o
   6   2   9     1071.13      540.96    350.05 o
   7   2   9      815.75      780.60    374.90 o
   8   2   9       16.13       14.09    342.08 o
   9   2   9      180.23      443.20    395.88 o
  10   2   9     1328.22     1396.39    457.81 o
  11   2   9      532.21      725.55    415.99 o
  12   2   9       10.30       38.05    698.84 o
  13   2   9      282.80      354.84    864.13 o
 -13   3   9       44.20      121.04    658.55 o
 -12   3   9       10.60     -448.48    506.45 o
 -11   3   9      206.59       18.58    399.59 o
 -10   3   9       26.71       39.62    429.84 o
  -9   3   9       16.44     -339.82    339.82 o
  -8   3   9       86.86      180.68    344.51 o
  -7   3   9      232.67      126.99    354.22 o
  -6   3   9     3643.69     3225.69    311.73 o
  -5   3   9     5485.83     5121.75    377.29 o
  -4   3   9     7129.96     7449.54    340.79 o
  -3   3   9      323.00      508.21    304.82 o
  -2   3   9       85.57      254.26    287.11 o
  -1   3   9    23184.46    23680.31    416.47 o
   0   3   9     9054.24     8696.54    356.39 o
   1   3   9       61.61      -21.62    306.05 o
   2   3   9      941.41     1096.66    307.45 o
   3   3   9      192.07      128.44    322.55 o
   4   3   9      930.92      945.08    300.60 o
   5   3   9      219.94      236.30    357.18 o
   6   3   9       18.50       74.29    313.72 o
   7   3   9     1330.98     1296.66    359.07 o
   8   3   9      270.15      409.60    372.18 o
   9   3   9      292.92      751.19    430.87 o
  10   3   9      658.10      803.89    440.26 o
  11   3   9      508.49      267.07    461.33 o
  12   3   9      125.74      219.97    612.87 o
  13   3   9      202.56     -158.91    989.91 o
 -13   4   9      363.91      275.07    959.87 o
 -12   4   9      269.30      167.07    512.11 o
 -11   4   9      775.52      635.40    375.33 o
 -10   4   9        1.77     -165.81    427.54 o
  -9   4   9        5.71      168.44    306.71 o
  -8   4   9      132.74      528.64    342.26 o
  -7   4   9     1466.38     1044.75    429.75 o
  -6   4   9      910.86     1129.49    288.73 o
  -5   4   9     2633.37     2567.81    331.85 o
  -4   4   9     3671.36     3178.59    317.79 o
  -3   4   9      683.09      302.56    283.78 o
  -2   4   9     9729.47     9449.25    327.19 o
  -1   4   9     1582.71     1645.45    334.44 o
   0   4   9     5811.39     5894.54    336.05 o
   1   4   9     5428.99     5648.97    335.48 o
   2   4   9     2150.11     2223.40    334.19 o
   3   4   9     4973.22     5359.19    351.40 o
   4   4   9       51.31      -31.45    278.02 o
   5   4   9     2444.23     2146.21    398.92 o
   6   4   9      751.57      660.49    313.98 o
   7   4   9     2200.50     2470.94    421.78 o
   8   4   9      338.28      567.00    445.43 o
   9   4   9      404.68      220.68    390.17 o
  10   4   9     1186.41     1742.29    721.85 o
  11   4   9       37.70      -60.65    413.54 o
  12   4   9       18.22     -398.42    615.03 o
 -12   5   9       93.75      185.90    470.40 o
 -11   5   9        5.91       96.14    547.00 o
 -10   5   9      323.92      135.96    375.48 o
  -9   5   9      305.69      657.30    334.37 o
  -8   5   9       13.05      231.28    391.45 o
  -7   5   9     1385.43     1783.54    350.72 o
  -6   5   9        9.49     -384.91    384.91 o
  -5   5   9       27.24      -36.83    347.00 o
  -4   5   9     5590.40     5541.43    347.06 o
  -3   5   9     6660.42     6399.43    328.72 o
  -2   5   9     3821.75     3873.01    300.10 o
  -1   5   9     2465.81     2381.10    365.29 o
   0   5   9     1125.46      898.59    307.53 o
   1   5   9     5116.00     5510.81    309.80 o
   2   5   9     2010.43     2169.17    335.25 o
   3   5   9      794.38      731.99    317.57 o
   4   5   9     5247.51     5037.28    350.61 o
   5   5   9      628.91      380.49    348.77 o
   6   5   9      208.56      299.06    374.63 o
   7   5   9     2499.99     2255.46    398.35 o
   8   5   9      153.05      150.01    353.65 o
   9   5   9       15.60      -58.49    400.14 o
  10   5   9      208.83      562.92    719.54 o
  11   5   9      120.09      104.03    538.94 o
  12   5   9      607.36      391.94    619.18 o
 -12   6   9       40.46     -473.12    473.12 o
 -11   6   9        2.10      252.82    469.48 o
 -10   6   9      387.10      157.44    393.94 o
  -9   6   9      102.07      159.30    474.56 o
  -8   6   9      319.62      750.66    358.95 o
  -7   6   9     1600.77     2052.89    375.72 o
  -6   6   9     2426.55     2488.22    405.15 o
  -5   6   9       12.35     -512.59    512.59 o
  -4   6   9     3670.31     3044.30    305.76 o
  -3   6   9     1590.27      832.08    320.87 o
  -2   6   9       27.59       94.64    294.88 o
  -1   6   9       46.48      -12.01    320.84 o
   0   6   9     5270.94     5216.90    350.46 o
   1   6   9    12562.94    12680.49    355.27 o
   2   6   9     3747.34     3733.04    315.12 o
   3   6   9     2128.47     2176.03    328.37 o
   4   6   9        0.62     -198.33    282.12 o
   5   6   9      223.16      124.28    348.39 o
   6   6   9       14.17     -231.33    407.53 o
   7   6   9     1576.80     1662.13    407.12 o
   8   6   9      911.68     1317.35    337.40 o
   9   6   9     1441.62     1635.83    744.52 o
  10   6   9        5.03       13.44    406.30 o
  11   6   9        4.12       77.42    530.32 o
  12   6   9        0.10     -108.11    611.70 o
 -11   7   9      180.30     -267.34    563.88 o
 -10   7   9     1605.52     1265.41    444.78 o
  -9   7   9       23.07      -58.18    469.24 o
  -8   7   9      316.41      197.91    433.92 o
  -7   7   9      492.67      622.37    446.35 o
  -6   7   9     1057.83      937.69    372.27 o
  -5   7   9     1914.51     2249.18    332.27 o
  -4   7   9      323.89      498.12    375.07 o
  -3   7   9      504.58      160.80    287.83 o
  -2   7   9     2118.46     1845.94    296.14 o
  -1   7   9      496.74      216.26    305.50 o
   0   7   9       95.93     -119.30    292.55 o
   1   7   9     2759.73     2747.23    323.63 o
   2   7   9       16.62     -209.56    288.71 o
   3   7   9      860.80     1057.35    310.91 o
   4   7   9     7816.22     7916.79    420.39 o
   5   7   9      202.24      174.66    341.64 o
   6   7   9     2027.19     1997.19    377.73 o
   7   7   9      117.68       22.86    330.72 o
   8   7   9       10.53      109.22    387.51 o
   9   7   9      100.60      -96.19    601.16 o
  10   7   9        3.30      460.20    448.10 o
  11   7   9        2.86     -119.19    614.13 o
 -11   8   9      100.84      -94.31    387.09 o
 -10   8   9      241.72      364.64    472.87 o
  -9   8   9       14.80      178.68    393.14 o
  -8   8   9      459.10     1124.56    397.78 o
  -7   8   9     1735.60     1711.65    537.06 o
  -6   8   9     1751.58     1545.37    324.87 o
  -5   8   9     3169.46     3640.67    354.88 o
  -4   8   9      531.16      641.59    341.41 o
  -3   8   9      939.47     1125.05    349.31 o
  -2   8   9       30.53      249.06    373.35 o
  -1   8   9      305.26      670.04    324.33 o
   0   8   9     2410.88     2036.12    377.47 o
   1   8   9     3435.12     3185.00    422.48 o
   2   8   9      530.94      774.85    328.92 o
   3   8   9        6.99       58.28    376.44 o
   4   8   9      345.26      310.17    340.63 o
   5   8   9     1150.37     1294.18    366.93 o
   6   8   9      932.03      988.69    345.84 o
   7   8   9      163.37      111.81    343.71 o
   8   8   9      116.74       43.53    418.38 o
   9   8   9     1122.18     1138.00    731.18 o
  10   8   9      210.33      147.41    611.67 o
  11   8   9       25.74      -89.92    555.53 o
 -10   9   9      436.74      409.57    391.87 o
  -9   9   9      703.85      443.95    446.65 o
  -8   9   9      332.04      121.44    394.47 o
  -7   9   9      526.76      481.09    423.37 o
  -6   9   9      222.31      114.89    368.67 o
  -5   9   9      694.53      642.90    312.22 o
  -4   9   9       66.19      336.77    328.17 o
  -3   9   9       27.56      -26.71    335.38 o
  -2   9   9      911.37      905.69    365.39 o
  -1   9   9       53.18      360.92    362.22 o
   0   9   9      208.16      557.29    403.62 o
   1   9   9      692.02      276.91    353.08 o
   2   9   9      947.14     1032.25    348.08 o
   3   9   9     6140.82     5932.90    382.06 o
   4   9   9     1375.44     1600.15    328.67 o
   5   9   9      279.53      475.87    312.39 o
   6   9   9     1228.45     1586.71    400.89 o
   7   9   9      625.40      310.78    515.48 o
   8   9   9       52.80      154.22    527.63 o
   9   9   9       62.04      316.26    593.94 o
  10   9   9        7.20      101.67    608.73 o
  -9  10   9      235.62     -146.52    510.09 o
  -8  10   9     2137.48     1768.97    577.39 o
  -7  10   9      208.85      249.67    327.90 o
  -6  10   9       89.40     -337.41    524.96 o
  -5  10   9      898.43      898.11    370.29 o
  -4  10   9       26.57       58.75    321.55 o
  -3  10   9      479.01      863.17    324.69 o
  -2  10   9       46.61       -9.76    328.08 o
  -1  10   9      349.87      760.70    359.71 o
   0  10   9      274.32      337.01    362.21 o
   1  10   9      281.31      948.83    357.68 o
   2  10   9     1643.29     1571.41    406.84 o
   3  10   9      200.41      240.15    307.66 o
   4  10   9      531.89      970.65    311.73 o
   5  10   9      495.99      449.09    436.94 o
   6  10   9     1682.51     2031.26    432.55 o
   7  10   9        3.19      -88.32    418.39 o
   8  10   9      213.07      317.61    547.77 o
   9  10   9      197.88       32.26    492.06 o
  -8  11   9      107.53      -48.53    463.25 o
  -7  11   9      350.16      286.40    399.12 o
  -6  11   9      662.10      476.48    371.67 o
  -5  11   9      203.15      351.22    339.78 o
  -4  11   9        4.48      126.83    364.77 o
  -3  11   9       20.29       -3.38    343.60 o
  -2  11   9      846.04     1285.68    335.70 o
  -1  11   9       31.27      -10.05    344.60 o
   0  11   9      434.17      134.03    360.77 o
   1  11   9      116.75       -2.11    346.52 o
   2  11   9     1405.32     1283.36    360.94 o
   3  11   9     3107.62     2628.04    455.18 o
   4  11   9       56.63      -79.05    395.87 o
   5  11   9      239.83      292.98    421.26 o
   6  11   9      126.94       88.60    432.28 o
   7  11   9      402.71     -191.61    501.81 o
   8  11   9      381.38     -201.60    497.18 o
  -7  12   9      341.81      403.50    432.97 o
  -6  12   9       57.02      426.43    436.99 o
  -5  12   9       14.78     -170.89    443.12 o
  -4  12   9      107.84      198.67    329.20 o
  -3  12   9       55.26     -301.82    346.08 o
  -2  12   9      130.06      218.91    328.42 o
  -1  12   9      400.96      343.24    398.05 o
   0  12   9      315.44      507.11    367.98 o
   1  12   9      140.75      453.74    368.60 o
   2  12   9      212.97       12.13    330.85 o
   3  12   9      432.62      176.36    368.16 o
   4  12   9      264.75     -135.88    426.51 o
   5  12   9     2495.24     3035.84    568.09 o
   6  12   9       80.89      -45.52    467.69 o
   7  12   9        2.91      344.86    455.56 o
  -6  13   9     1085.90      232.74    995.93 o
  -5  13   9       51.47     -185.83    437.17 o
  -4  13   9       29.58     -247.10    444.04 o
  -3  13   9        0.21       50.47    414.65 o
  -2  13   9      103.33      409.90    417.22 o
  -1  13   9       63.37     -261.57    396.07 o
   0  13   9      411.60      175.71    414.20 o
   1  13   9       79.35     -208.62    472.75 o
   2  13   9     1229.98     1137.65    452.32 o
   3  13   9       12.32       -0.69    558.86 o
   4  13   9      455.78      940.96    506.64 o
   5  13   9        5.02       82.56    431.89 o
   6  13   9        4.49      310.61    973.80 o
  -3  14   9      214.20      271.88    679.18 o
  -2  14   9       67.43     -481.41    481.41 o
  -1  14   9      458.16      804.45    395.08 o
   0  14   9      188.67       69.74    546.52 o
   1  14   9       42.58     -111.30    465.23 o
   2  14   9       91.29       48.28    513.16 o
   3  14   9       56.78      316.49    526.19 o
 -12   0  10      949.04      427.84    639.77 o
 -10   0  10     1969.74     1370.54    779.03 o
  -8   0  10       28.05      168.12    442.79 o
  -6   0  10      457.68     1022.07    430.23 o
  -4   0  10       95.05      216.85    454.33 o
  -2   0  10      620.13      699.20    404.34 o
   0   0  10    22052.56    23184.00    622.18 o
   2   0  10     7053.01     7797.88    469.51 o
   4   0  10     4041.68     4471.48    427.31 o
   6   0  10     1226.32     1018.78    428.32 o
   8   0  10       19.26      268.06    515.79 o
  10   0  10      506.97      878.70    739.54 o
  12   0  10      410.22      183.04    890.27 o
 -12   1  10      236.45     -429.18    519.66 o
 -11   1  10      638.67      728.10    431.81 o
 -10   1  10       39.51      199.11    431.23 o
  -9   1  10      165.85      167.44    363.60 o
  -8   1  10      295.04      654.80    367.65 o
  -7   1  10       60.84        0.30    366.74 o
  -6   1  10      144.68     -124.55    307.47 o
  -5   1  10     2558.86     2159.71    301.49 o
  -4   1  10     1349.11     1226.49    281.73 o
  -3   1  10      314.67      489.90    299.35 o
  -2   1  10     2665.36     2654.96    318.44 o
  -1   1  10    16594.92    17097.25    389.59 o
   0   1  10      734.26     1193.47    336.65 o
   1   1  10    14843.47    14767.17    386.03 o
   2   1  10     4701.90     4760.60    334.03 o
   3   1  10     2485.59     2754.51    314.94 o
   4   1  10      146.72       15.26    356.59 o
   5   1  10       92.38       99.55    316.41 o
   6   1  10        1.07       61.85    283.66 o
   7   1  10      775.17      862.33    410.12 o
   8   1  10        5.33      213.17    350.63 o
   9   1  10      306.33      587.81    354.51 o
  10   1  10       28.98       60.24    466.33 o
  11   1  10      180.22      139.70    356.88 o
  12   1  10      108.68      126.01    620.42 o
 -12   2  10      463.32      754.75    511.93 o
 -11   2  10        2.58     -279.57    399.43 o
 -10   2  10      433.28      397.99    465.02 o
  -9   2  10      752.73     1007.12    339.36 o
  -8   2  10       26.70       77.18    338.25 o
  -7   2  10      793.08     1240.81    372.38 o
  -6   2  10      814.21      717.84    310.45 o
  -5   2  10     1356.39     1056.45    379.95 o
  -4   2  10       70.01      -12.34    295.20 o
  -3   2  10      109.80      127.61    323.23 o
  -2   2  10     6669.35     6897.64    359.27 o
  -1   2  10     3718.86     3672.30    346.52 o
   0   2  10     5484.05     5144.74    357.34 o
   1   2  10    11486.94    12208.16    352.86 o
   2   2  10     7335.94     8101.97    372.07 o
   3   2  10     3108.21     3245.71    345.35 o
   4   2  10      910.92      110.99    349.70 o
   5   2  10      416.02      471.49    290.11 o
   6   2  10      796.32      755.64    403.46 o
   7   2  10       64.35      -16.88    376.77 o
   8   2  10        9.23      149.16    397.97 o
   9   2  10      570.47      429.78    359.22 o
  10   2  10      554.74      599.81    450.56 o
  11   2  10       51.37      111.73    382.71 o
  12   2  10      479.18      438.23    618.93 o
 -12   3  10      440.52      317.13    473.09 o
 -11   3  10      134.54      292.20    501.84 o
 -10   3  10      523.88      405.80    398.77 o
  -9   3  10     1687.50     2160.55    341.33 o
  -8   3  10      280.28      827.97    378.60 o
  -7   3  10      182.50     -251.58    401.38 o
  -6   3  10       34.51      468.74    344.81 o
  -5   3  10     1633.96     1485.77    317.39 o
  -4   3  10       10.71     -176.11    295.48 o
  -3   3  10     1315.93     1268.36    302.92 o
  -2   3  10     9663.42     9844.13    345.02 o
  -1   3  10       92.20      106.51    301.88 o
   0   3  10     1024.27     1138.81    289.30 o
   1   3  10       93.61      119.38    358.39 o
   2   3  10    11189.04    10775.82    404.47 o
   3   3  10       53.00      125.47    320.99 o
   4   3  10      143.75       84.81    319.15 o
   5   3  10     2469.31     2288.88    282.24 o
   6   3  10      625.76      461.73    413.06 o
   7   3  10      221.74      509.39    331.61 o
   8   3  10       16.14     -128.31    388.29 o
   9   3  10      831.34      842.39    415.33 o
  10   3  10      225.66      -13.38    481.74 o
  11   3  10       41.44       -8.88    491.46 o
  12   3  10      237.54      366.25    537.05 o
 -12   4  10       13.27      -30.14    504.78 o
 -11   4  10       54.17      -28.97    480.78 o
 -10   4  10      259.83      306.77    467.52 o
  -9   4  10      618.02      611.74    438.50 o
  -8   4  10       55.12      115.48    313.37 o
  -7   4  10       39.72     -154.08    318.53 o
  -6   4  10      595.02      815.21    379.03 o
  -5   4  10        9.53     -236.35    350.06 o
  -4   4  10       62.46     -157.13    287.79 o
  -3   4  10        0.33       19.23    295.89 o
  -2   4  10    15926.13    16266.24    371.39 o
  -1   4  10     6703.43     6900.67    312.29 o
   0   4  10     1669.35     1404.95    310.00 o
   1   4  10     8177.83     8434.54    362.92 o
   2   4  10     4793.09     4622.92    343.08 o
   3   4  10      609.39      405.57    298.53 o
   4   4  10      557.36      351.90    346.35 o
   5   4  10      609.92      587.25    372.07 o
   6   4  10      143.02      193.78    345.44 o
   7   4  10        4.96       49.34    399.43 o
   8   4  10        7.72       37.15    391.87 o
   9   4  10      891.89     1197.12    517.27 o
  10   4  10        5.13       34.35    504.05 o
  11   4  10        5.90     -120.07    693.71 o
  12   4  10       37.11       78.91    534.39 o
 -12   5  10       17.32      483.78    491.09 o
 -11   5  10      768.68      452.66    516.10 o
 -10   5  10      556.30      343.73    399.65 o
  -9   5  10     1362.93     1516.84    410.47 o
  -8   5  10      274.32      394.29    394.16 o
  -7   5  10       52.95      -18.91    338.64 o
  -6   5  10      147.43      244.71    339.93 o
  -5   5  10     2206.23     1840.04    364.17 o
  -4   5  10     3863.18     3692.27    288.91 o
  -3   5  10      427.12      144.42    324.86 o
  -2   5  10     1242.84     1189.53    352.77 o
  -1   5  10       18.76       12.15    296.52 o
   0   5  10      366.37      213.73    280.29 o
   1   5  10       68.41      168.95    315.27 o
   2   5  10      662.11      316.33    319.61 o
   3   5  10     6058.02     6013.85    327.80 o
   4   5  10     2468.17     2348.17    303.55 o
   5   5  10     3972.67     4256.85    381.42 o
   6   5  10      577.03     1082.69    402.40 o
   7   5  10       56.74      117.83    331.59 o
   8   5  10        0.04     -106.01    436.28 o
   9   5  10      457.56      652.89    483.33 o
  10   5  10      342.45      384.84    507.51 o
  11   5  10      488.49      691.40    539.48 o
  12   5  10       34.34     -457.29    924.33 o
 -11   6  10       82.73       22.81    442.45 o
 -10   6  10        9.75      -44.48    503.41 o
  -9   6  10        0.00      -34.62    429.11 o
  -8   6  10     1375.23     1472.16    387.17 o
  -7   6  10     1112.04     1148.95    340.12 o
  -6   6  10     1268.00     1158.85    375.60 o
  -5   6  10     1450.78     1292.76    353.93 o
  -4   6  10      545.32      407.90    417.61 o
  -3   6  10     2786.64     2762.48    371.88 o
  -2   6  10     3666.57     3289.67    286.51 o
  -1   6  10     3370.72     3287.63    306.19 o
   0   6  10    10074.28     9606.38    340.72 o
   1   6  10      702.29      558.15    315.03 o
   2   6  10     2390.48     1774.39    303.90 o
   3   6  10     2903.60     3156.78    404.08 o
   4   6  10      786.87      576.33    357.22 o
   5   6  10      236.00      -51.57    375.64 o
   6   6  10     1072.62      988.24    373.03 o
   7   6  10      147.45      261.65    436.47 o
   8   6  10     1217.73     1343.89    469.52 o
   9   6  10       80.68        1.67    427.06 o
  10   6  10       16.56       34.49    704.01 o
  11   6  10       79.56      321.69    606.72 o
 -11   7  10      163.29     -509.19    568.66 o
 -10   7  10       32.18      185.71    508.78 o
  -9   7  10        6.20      377.61    394.07 o
  -8   7  10      866.74     1136.87    435.39 o
  -7   7  10      736.44      992.10    440.59 o
  -6   7  10       65.25      135.12    335.53 o
  -5   7  10      947.23     1006.06    375.59 o
  -4   7  10     1558.08     1539.22    328.24 o
  -3   7  10     3000.06     3104.11    363.44 o
  -2   7  10        0.99      -79.50    378.61 o
  -1   7  10      357.81      378.23    415.24 o
   0   7  10      818.42      517.70    383.23 o
   1   7  10       32.41      412.78    374.81 o
   2   7  10       11.12       27.28    323.11 o
   3   7  10     3145.26     3579.62    381.00 o
   4   7  10      329.46      710.45    396.46 o
   5   7  10      408.50      104.73    365.95 o
   6   7  10      608.62      713.69    393.09 o
   7   7  10      635.76      630.57    398.58 o
   8   7  10       21.12     -319.43    429.55 o
   9   7  10       10.49      189.38    486.66 o
  10   7  10       70.06     -185.60    716.20 o
  11   7  10      520.74      294.63    664.10 o
 -10   8  10      233.92      -12.08    442.24 o
  -9   8  10      352.74      147.04    511.15 o
  -8   8  10     1715.49     1263.33    439.95 o
  -7   8  10       43.73      -11.05    464.20 o
  -6   8  10      686.85      898.44    405.72 o
  -5   8  10      638.88     1081.19    316.36 o
  -4   8  10      669.87     1118.47    366.59 o
  -3   8  10     2950.74     3450.43    394.45 o
  -2   8  10      463.42      738.43    376.71 o
  -1   8  10      859.84     1113.00    346.23 o
   0   8  10      674.17      958.07    320.50 o
   1   8  10        1.58      -67.81    313.73 o
   2   8  10       22.83        0.56    319.46 o
   3   8  10     2240.35     2591.71    384.80 o
   4   8  10      258.80        8.18    361.83 o
   5   8  10      852.96      856.00    338.06 o
   6   8  10     1405.63     1563.42    440.65 o
   7   8  10       62.35      -90.16    391.61 o
   8   8  10     1281.11     1215.89    436.12 o
   9   8  10      205.92      488.28    594.05 o
  10   8  10       40.60      300.52    598.99 o
  -9   9  10        9.94     -244.57    506.89 o
  -8   9  10      248.82      -60.22    445.13 o
  -7   9  10       16.76       42.11    425.22 o
  -6   9  10     2400.42     2811.93    385.48 o
  -5   9  10      313.83       48.54    376.26 o
  -4   9  10        8.73      -79.11    334.12 o
  -3   9  10     3235.68     3034.87    353.71 o
  -2   9  10      306.76      409.01    391.54 o
  -1   9  10     1017.69      992.42    337.18 o
   0   9  10       16.34      168.88    329.37 o
   1   9  10       98.56      237.90    335.10 o
   2   9  10      521.05      788.64    331.09 o
   3   9  10     1060.30     1271.47    361.77 o
   4   9  10        2.70     -209.12    379.64 o
   5   9  10      203.84      -20.08    369.91 o
   6   9  10     1472.60     1214.20    403.25 o
   7   9  10        2.69      -58.95    421.43 o
   8   9  10      435.75       29.36    558.85 o
   9   9  10       19.39       30.57    537.05 o
  -9  10  10      147.73     2022.17    927.81 o
  -8  10  10       54.78       45.39    413.56 o
  -7  10  10      250.31      386.78    440.54 o
  -6  10  10       67.46      332.67    519.51 o
  -5  10  10     2912.97     2702.64    708.89 o
  -4  10  10      181.08      163.72    397.13 o
  -3  10  10      694.56      356.98    432.26 o
  -2  10  10       11.84     -147.09    423.51 o
  -1  10  10        5.81     -355.37    365.95 o
   0  10  10      333.95      825.46    303.81 o
   1  10  10       78.69      376.19    405.77 o
   2  10  10      239.62      460.32    393.06 o
   3  10  10      167.77      267.74    331.37 o
   4  10  10      536.58      901.25    367.72 o
   5  10  10     1686.13      850.70    360.74 o
   6  10  10      182.59      595.23    387.98 o
   7  10  10       41.82      108.70    499.59 o
   8  10  10       66.79     -288.19    556.42 o
   9  10  10      364.96     1059.59    655.13 o
  -7  11  10      674.14      493.93    417.29 o
  -6  11  10     1413.39      909.90    478.73 o
  -5  11  10       28.19       92.47    412.91 o
  -4  11  10        3.87     -175.22    350.97 o
  -3  11  10       37.63      146.65    368.59 o
  -2  11  10      193.49      -47.41    330.78 o
  -1  11  10      543.90      429.94    349.45 o
   0  11  10      209.82      237.71    394.72 o
   1  11  10       23.00       64.96    345.79 o
   2  11  10      183.12      -41.73    391.94 o
   3  11  10       89.72      -23.44    370.18 o
   4  11  10       60.72     -135.23    350.01 o
   5  11  10       53.90      -88.41    414.47 o
   6  11  10      766.27      731.61    515.18 o
   7  11  10      542.61      529.00    504.88 o
  -6  12  10       11.25      128.39    524.91 o
  -5  12  10      320.08     -402.41    402.41 o
  -4  12  10     1981.18     1612.53    405.99 o
  -3  12  10      155.48      238.18    415.45 o
  -2  12  10      204.55      357.90    433.70 o
  -1  12  10       68.06      151.33    374.01 o
   0  12  10      254.70      482.22    432.91 o
   1  12  10       79.27     -114.47    329.36 o
   2  12  10      177.83     -161.54    416.57 o
   3  12  10      257.65     -234.89    420.01 o
   4  12  10     1529.26     1539.38    480.71 o
   5  12  10      213.33      165.43    507.36 o
   6  12  10       38.63      -23.11    556.77 o
  -4  13  10       14.04     -470.25    470.25 o
  -3  13  10       77.99     -471.26    471.26 o
  -2  13  10        1.76      -60.22    394.71 o
  -1  13  10      339.31      -73.03    446.42 o
   0  13  10        0.60      -23.25    414.90 o
   1  13  10      294.06      431.48    417.55 o
   2  13  10        5.79     -221.26    419.81 o
   3  13  10       10.28      -59.28    428.61 o
   4  13  10       31.75      -72.54    562.11 o
 -11   0  11      258.50      526.88    632.78 o
  -9   0  11     2340.02     2335.34    641.41 o
  -7   0  11      164.95      423.53    451.05 o
  -5   0  11      738.11      773.00    531.52 o
  -3   0  11     1319.89     1344.39    552.28 o
  -1   0  11      564.61      435.55    457.48 o
   1   0  11     5741.37     5902.37    505.25 o
   3   0  11    18103.03    17540.01    552.49 o
   5   0  11     1222.18     1454.53    486.03 o
   7   0  11       96.41      232.10    453.49 o
   9   0  11      157.75     -235.32    731.05 o
  11   0  11      479.70      717.89    701.11 o
 -12   1  11      132.94     -311.03    458.22 o
 -11   1  11      449.50      455.02    479.06 o
 -10   1  11      689.44      175.69    439.31 o
  -9   1  11      408.19       40.25    490.39 o
  -8   1  11     3626.93     4230.13    362.01 o
  -7   1  11      159.95      244.35    323.14 o
  -6   1  11       33.48      204.51    369.14 o
  -5   1  11      121.47       85.52    350.13 o
  -4   1  11     2420.51     2584.60    319.39 o
  -3   1  11       21.77     -184.22    273.68 o
  -2   1  11      189.99      140.17    276.85 o
  -1   1  11      587.02      171.42    278.47 o
   0   1  11     7365.31     7456.60    318.02 o
   1   1  11     1152.91      936.04    327.93 o
   2   1  11     5622.40     5342.85    328.64 o
   3   1  11      821.40      899.59    326.83 o
   4   1  11       50.91       35.82    295.92 o
   5   1  11     1114.84      952.24    362.18 o
   6   1  11     3179.28     3290.51    369.93 o
   7   1  11        4.11       95.89    331.88 o
   8   1  11      439.15      596.35    331.13 o
   9   1  11       11.29       68.62    514.45 o
  10   1  11        2.42      -78.82    512.93 o
  11   1  11       28.63      200.78    505.35 o
  12   1  11      159.62     -100.61    594.67 o
 -12   2  11      149.67      423.07    494.07 o
 -11   2  11      374.08      654.03    472.73 o
 -10   2  11     1248.57      779.75    406.43 o
  -9   2  11      246.59      641.80    374.16 o
  -8   2  11      298.03      757.86    358.65 o
  -7   2  11      849.51     1394.85    369.64 o
  -6   2  11     1031.92     1337.33    343.18 o
  -5   2  11      582.53     1193.36    323.08 o
  -4   2  11     1617.93     1526.03    375.47 o
  -3   2  11     1322.72     1046.14    295.29 o
  -2   2  11      632.88      735.11    294.06 o
  -1   2  11       15.67      212.90    316.28 o
   0   2  11     1407.66     1069.02    326.81 o
   1   2  11      243.10      103.01    300.33 o
   2   2  11      138.52      166.41    273.55 o
   3   2  11     6884.13     6759.66    359.60 o
   4   2  11     7123.24     7292.75    381.08 o
   5   2  11      282.68      424.96    352.96 o
   6   2  11      543.58      444.39    347.04 o
   7   2  11      200.85      386.64    361.35 o
   8   2  11      287.04      419.35    390.99 o
   9   2  11      388.39      284.30    418.57 o
  10   2  11        3.61     -114.58    510.46 o
  11   2  11      468.36      553.15    622.34 o
  12   2  11      122.78      319.53    809.98 o
 -12   3  11       49.53      446.24    704.10 o
 -11   3  11      549.79      511.51    477.12 o
 -10   3  11       52.00      -95.18    396.43 o
  -9   3  11      333.87      -27.23    403.62 o
  -8   3  11       40.48      218.95    393.88 o
  -7   3  11     1827.85     1604.20    350.86 o
  -6   3  11      461.34      724.00    323.26 o
  -5   3  11      308.09      573.45    346.79 o
  -4   3  11     1461.46     1418.83    384.08 o
  -3   3  11        2.33      130.20    264.81 o
  -2   3  11       53.45      139.84    311.77 o
  -1   3  11        0.04      373.84    314.33 o
   0   3  11     6321.15     6126.14    347.68 o
   1   3  11     6137.45     5684.90    349.59 o
   2   3  11      277.28      585.22    289.50 o
   3   3  11     2633.71     2672.59    308.18 o
   4   3  11     1429.88     1401.97    345.09 o
   5   3  11     3105.86     3392.89    369.10 o
   6   3  11      498.58      391.50    379.48 o
   7   3  11      249.71      227.73    358.09 o
   8   3  11      138.15      105.94    426.54 o
   9   3  11      317.05      233.49    421.10 o
  10   3  11      126.89      249.74    506.69 o
  11   3  11       29.12      -38.30    692.67 o
 -11   4  11      179.64      317.77    475.25 o
 -10   4  11      676.31      512.67    511.31 o
  -9   4  11      800.13      575.52    430.40 o
  -8   4  11      683.18     1003.99    530.95 o
  -7   4  11     3577.34     3392.86    385.74 o
  -6   4  11      381.38      971.62    339.21 o
  -5   4  11      256.21      266.52    346.48 o
  -4   4  11       54.40      420.62    378.75 o
  -3   4  11     2351.80     2648.76    361.72 o
  -2   4  11      188.55      215.74    364.06 o
  -1   4  11      148.31     -246.29    315.41 o
   0   4  11      859.68      497.93    344.40 o
   1   4  11     2522.79     2284.72    286.65 o
   2   4  11     3030.39     2728.59    357.61 o
   3   4  11       31.94       37.63    384.32 o
   4   4  11     2282.14     2212.76    366.16 o
   5   4  11       55.22     -375.64    375.64 o
   6   4  11      145.96       94.75    367.87 o
   7   4  11     1560.86     1883.78    350.55 o
   8   4  11      445.90      459.54    469.52 o
   9   4  11      106.94      -14.24    451.87 o
  10   4  11        1.43       79.70    510.66 o
  11   4  11      180.86       72.48    608.97 o
 -11   5  11        1.74       76.47    568.74 o
 -10   5  11       29.98      313.35    439.20 o
  -9   5  11       11.22      300.17    422.90 o
  -8   5  11      331.53      275.54    396.84 o
  -7   5  11      709.65     1158.82    315.52 o
  -6   5  11       17.04      483.80    364.89 o
  -5   5  11     1329.80     1695.66    377.42 o
  -4   5  11     2851.79     2793.76    357.70 o
  -3   5  11      196.40      369.59    375.59 o
  -2   5  11        6.34      201.73    353.34 o
  -1   5  11     3126.43     3039.79    385.07 o
   0   5  11     2624.86     2488.78    406.02 o
   1   5  11     3396.56     3280.15    372.69 o
   2   5  11     2877.98     2981.70    399.31 o
   3   5  11      812.89      843.22    380.65 o
   4   5  11      913.90     1016.98    354.15 o
   5   5  11      346.62      303.88    369.55 o
   6   5  11      965.13     1094.83    400.83 o
   7   5  11      355.45      640.91    414.07 o
   8   5  11        5.90      144.25    519.90 o
   9   5  11      113.15      215.59    417.95 o
  10   5  11      324.68      377.10    513.37 o
  11   5  11       58.11     -186.49    605.71 o
 -11   6  11       14.75      741.59    949.76 o
 -10   6  11        0.59        0.54    508.36 o
  -9   6  11      798.80     1270.70    466.73 o
  -8   6  11      392.29      612.45    399.05 o
  -7   6  11      819.07      808.05    403.51 o
  -6   6  11      427.61     -361.49    368.24 o
  -5   6  11      467.07      239.25    344.66 o
  -4   6  11      676.08      924.59    403.98 o
  -3   6  11      319.47      471.56    321.15 o
  -2   6  11     2478.17     2288.25    362.17 o
  -1   6  11     4336.10     4461.70    370.00 o
   0   6  11      734.84      687.64    332.90 o
   1   6  11       21.93     -324.77    324.77 o
   2   6  11      832.14     1039.51    378.27 o
   3   6  11      824.98      726.31    405.86 o
   4   6  11      333.74      270.04    345.84 o
   5   6  11      173.31      439.20    360.36 o
   6   6  11      271.74      431.11    393.87 o
   7   6  11     1183.44      685.00    438.08 o
   8   6  11        1.42      -37.24    419.95 o
   9   6  11      148.13       19.38    498.20 o
  10   6  11       21.32     -160.61    698.73 o
 -10   7  11       12.34      427.21    538.06 o
  -9   7  11        3.23     -306.49    444.47 o
  -8   7  11       11.82     -157.36    396.92 o
  -7   7  11        4.39      316.35    395.39 o
  -6   7  11     1975.50     1994.82    443.62 o
  -5   7  11     1269.38     1091.83    343.75 o
  -4   7  11     2808.29     2948.23    334.00 o
  -3   7  11      222.10      424.71    449.74 o
  -2   7  11      360.36      422.62    320.93 o
  -1   7  11     2665.03     2639.49    402.24 o
   0   7  11        1.95     -341.24    341.24 o
   1   7  11      992.16     1127.29    347.05 o
   2   7  11      794.91      717.75    344.54 o
   3   7  11      390.47      517.39    362.50 o
   4   7  11      457.20      487.79    437.58 o
   5   7  11      673.40      948.96    328.05 o
   6   7  11      306.07      572.24    396.29 o
   7   7  11       21.92      152.15    420.32 o
   8   7  11      213.99      105.38    420.19 o
   9   7  11       51.29      237.93    549.76 o
  10   7  11      821.40      557.55    873.81 o
  -9   8  11       89.21       23.58    472.32 o
  -8   8  11       55.62      186.80    473.56 o
  -7   8  11        2.06      -12.35    368.40 o
  -6   8  11     1154.34     1394.04    400.84 o
  -5   8  11      306.17      415.03    475.03 o
  -4   8  11      384.25      395.07    355.41 o
  -3   8  11      202.47     -127.60    365.76 o
  -2   8  11       55.77     -246.85    332.28 o
  -1   8  11     4046.20     3924.77    364.29 o
   0   8  11      850.73      631.35    341.01 o
   1   8  11     1625.52     1486.83    345.21 o
   2   8  11      223.08      591.56    359.97 o
   3   8  11       32.65      -80.08    326.44 o
   4   8  11       56.50      -60.15    379.20 o
   5   8  11     1147.40     1452.39    430.03 o
   6   8  11      261.47      -65.22    466.57 o
   7   8  11      904.62      839.06    397.81 o
   8   8  11      163.26      246.30    557.28 o
   9   8  11        1.84     -479.01    592.44 o
  -8   9  11      121.46      579.09    554.48 o
  -7   9  11      100.72       92.85    472.08 o
  -6   9  11     1063.11     1049.40    440.07 o
  -5   9  11       52.63      117.35    426.04 o
  -4   9  11      369.65      559.09    372.73 o
  -3   9  11     3640.35     4080.80    424.93 o
  -2   9  11       44.67      114.57    432.84 o
  -1   9  11      305.14      532.47    350.58 o
   0   9  11      309.38      108.89    336.12 o
   1   9  11      147.73      214.12    392.75 o
   2   9  11      149.83      411.53    392.35 o
   3   9  11       15.60     -140.13    462.68 o
   4   9  11      423.05      430.33    418.28 o
   5   9  11      406.41      371.94    393.94 o
   6   9  11       74.27     -150.93    370.18 o
   7   9  11      362.39      117.80    474.63 o
   8   9  11      159.49      239.34    547.81 o
  -7  10  11       10.85      690.63    553.11 o
  -6  10  11      625.95      617.91    513.39 o
  -5  10  11      304.35      721.08    470.13 o
  -4  10  11     1179.55     1123.78    401.84 o
  -3  10  11      181.42      323.63    424.77 o
  -2  10  11      859.03      708.05    400.96 o
  -1  10  11      326.38      206.57    373.59 o
   0  10  11      692.68      564.24    373.02 o
   1  10  11      963.39     1221.32    396.63 o
   2  10  11        7.22     -239.61    367.44 o
   3  10  11       61.24     -102.78    421.54 o
   4  10  11        5.89      169.12    367.11 o
   5  10  11      206.35      614.53    455.82 o
   6  10  11       45.26       12.30    510.96 o
   7  10  11       19.76      595.75    454.42 o
  -6  11  11       36.92       49.60    411.86 o
  -5  11  11       11.06     -516.89    516.89 o
  -4  11  11       32.09      171.29    509.95 o
  -3  11  11     2060.36     2475.29    454.57 o
  -2  11  11     1835.06     1688.88    429.84 o
  -1  11  11       97.02     -153.27    428.50 o
   0  11  11      146.28      600.17    421.00 o
   1  11  11      147.55      -18.45    349.06 o
   2  11  11      150.36      275.60    388.45 o
   3  11  11       98.67      536.99    469.56 o
   4  11  11      292.07      141.65    440.00 o
   5  11  11      203.72       82.69    509.91 o
   6  11  11      288.78      109.09    443.95 o
  -5  12  11     1391.26     1226.97    587.49 o
  -4  12  11      235.64      200.27    425.44 o
  -3  12  11      147.74      194.95    416.35 o
  -2  12  11      136.92      148.49    497.54 o
  -1  12  11      173.64        1.34    422.58 o
   0  12  11       80.92      198.55    445.29 o
   1  12  11      319.37      222.83    482.47 o
   2  12  11       70.56      484.59    477.64 o
   3  12  11      378.83      404.96    445.86 o
   4  12  11        1.85      242.47    442.48 o
  -1  13  11       29.50     -530.10   1046.27 o
   0  13  11      310.70      -10.13    676.71 o
   1  13  11       21.30     -148.10    718.82 o
 -10   0  12       25.90      589.42    768.50 o
  -8   0  12      302.82      500.33    522.66 o
  -6   0  12    13038.91    12359.45    549.88 o
  -4   0  12      875.30     1036.32    533.51 o
  -2   0  12     1646.93     1681.15    471.90 o
   0   0  12       18.86     -407.30    708.32 o
   2   0  12     2579.38     2604.69    577.57 o
   4   0  12     1730.90     1803.11    862.92 o
   6   0  12      892.34      945.51    537.18 o
   8   0  12     1849.27     1832.41    547.75 o
  10   0  12      584.28      895.87    743.06 o
 -11   1  12      110.40       88.12    433.13 o
 -10   1  12       32.97      -16.75    557.86 o
  -9   1  12     1823.88     1701.42    428.35 o
  -8   1  12      729.23      937.23    405.88 o
  -7   1  12      997.02     1301.86    351.78 o
  -6   1  12       19.93      -52.50    341.33 o
  -5   1  12       99.32      548.00    412.21 o
  -4   1  12      694.24      508.77    360.87 o
  -3   1  12      935.42      861.76    380.24 o
  -2   1  12       28.23      215.09    377.39 o
  -1   1  12      613.85      561.11    344.49 o
   0   1  12       33.84      119.66    265.74 o
   1   1  12      890.00      858.46    288.92 o
   2   1  12      133.96      526.92    379.87 o
   3   1  12       19.01       57.37    354.64 o
   4   1  12      203.02      619.78    412.36 o
   5   1  12     5506.28     5229.90    366.56 o
   6   1  12      695.57      956.02    379.00 o
   7   1  12       28.88      321.87    404.44 o
   8   1  12      114.43      371.73    467.66 o
   9   1  12       65.37      -23.06    453.53 o
  10   1  12       47.64      254.99    544.25 o
  11   1  12      106.52      -71.13    628.24 o
 -11   2  12        9.33      392.58    534.48 o
 -10   2  12       22.35     -156.61    441.29 o
  -9   2  12      829.43      680.73    462.60 o
  -8   2  12        4.16      -42.68    432.02 o
  -7   2  12     2244.92     2191.76    389.45 o
  -6   2  12     3092.98     3365.82    362.15 o
  -5   2  12     1148.02      890.66    378.18 o
  -4   2  12      419.45     -233.92    327.21 o
  -3   2  12      979.28      707.16    354.43 o
  -2   2  12      876.68      907.24    331.43 o
  -1   2  12      912.49      808.58    337.89 o
   0   2  12       82.51      192.13    350.24 o
   1   2  12       45.43     -185.24    357.96 o
   2   2  12     3213.70     3591.80    373.07 o
   3   2  12     2285.19     2195.40    362.61 o
   4   2  12       21.13       36.46    325.62 o
   5   2  12       41.84      471.03    343.12 o
   6   2  12       29.96      -68.20    445.71 o
   7   2  12     1559.27     2022.24    387.66 o
   8   2  12      985.96     1053.91    427.45 o
   9   2  12       21.30     -151.41    410.96 o
  10   2  12      219.14      268.25    614.85 o
  11   2  12       67.98      -62.30    621.74 o
 -11   3  12       21.86      226.23    585.10 o
 -10   3  12       15.60       62.28    440.41 o
  -9   3  12      523.25        6.31    465.32 o
  -8   3  12     1966.98     1158.55    441.23 o
  -7   3  12       81.18      195.05    431.66 o
  -6   3  12        2.97      273.81    362.19 o
  -5   3  12     1503.02      857.88    355.14 o
  -4   3  12     1814.00     1522.49    387.75 o
  -3   3  12     2035.23     1592.39    365.04 o
  -2   3  12      100.74      506.56    324.54 o
  -1   3  12       68.63     -142.83    349.12 o
   0   3  12        2.77       -3.75    325.84 o
   1   3  12      294.09       50.38    420.71 o
   2   3  12      113.47       42.00    326.92 o
   3   3  12      337.42      582.42    345.26 o
   4   3  12     1692.81     1669.61    333.47 o
   5   3  12     1080.09     1055.83    411.66 o
   6   3  12     1913.91     2500.31    377.71 o
   7   3  12      143.04       84.17    430.09 o
   8   3  12      586.46      607.29    394.76 o
   9   3  12      366.89      466.94    362.89 o
  10   3  12      160.96      197.70    616.42 o
 -10   4  12      428.03       93.25    477.30 o
  -9   4  12       45.22      158.96    439.71 o
  -8   4  12       11.05      129.65    367.17 o
  -7   4  12      995.77     1387.07    406.01 o
  -6   4  12       65.05       -4.88    312.57 o
  -5   4  12     2268.20     1736.55    333.01 o
  -4   4  12      873.19     1210.28    323.08 o
  -3   4  12       23.08     -236.45    375.93 o
  -2   4  12     2399.91     1968.30    361.10 o
  -1   4  12       36.56      -59.22    320.21 o
   0   4  12      372.63      474.73    372.87 o
   1   4  12      602.71      656.73    353.04 o
   2   4  12     1709.25     1850.32    335.30 o
   3   4  12     1489.07     1465.78    355.63 o
   4   4  12     2169.91     1970.19    356.16 o
   5   4  12       51.89      106.20    403.92 o
   6   4  12     1029.44      990.81    376.10 o
   7   4  12      497.56      696.55    394.28 o
   8   4  12      105.86     -279.64    521.32 o
   9   4  12      151.37       85.52    547.24 o
  10   4  12       37.94      102.71    495.22 o
 -10   5  12      242.63     -413.70    568.11 o
  -9   5  12       93.02      243.83    472.34 o
  -8   5  12      134.58      123.78    425.13 o
  -7   5  12     1123.02     1058.70    403.12 o
  -6   5  12      368.97      697.03    402.59 o
  -5   5  12     3649.28     3288.28    384.59 o
  -4   5  12      150.41      429.61    314.97 o
  -3   5  12      253.31      457.17    345.43 o
  -2   5  12      810.29      735.64    417.57 o
  -1   5  12       16.47       14.50    400.68 o
   0   5  12      921.80      629.92    379.83 o
   1   5  12      751.45     1118.54    346.95 o
   2   5  12      345.37      680.73    370.43 o
   3   5  12      206.72      638.68    315.23 o
   4   5  12     2014.40     2793.01    378.94 o
   5   5  12      291.06      343.74    362.33 o
   6   5  12      441.63      796.03    474.41 o
   7   5  12       72.93     -356.03    467.67 o
   8   5  12      119.93      260.84    454.85 o
   9   5  12      849.97      685.67    569.83 o
  10   5  12       67.88      264.62    521.28 o
 -10   6  12      271.56      975.83    689.20 o
  -9   6  12      314.34      -58.72    508.99 o
  -8   6  12       74.40      718.57    471.04 o
  -7   6  12       31.36      147.94    425.57 o
  -6   6  12       20.75       56.81    394.66 o
  -5   6  12      778.46      798.52    381.23 o
  -4   6  12      100.09     -293.63    437.06 o
  -3   6  12     1728.84     1910.85    382.00 o
  -2   6  12     3531.60     3973.65    359.22 o
  -1   6  12       70.08     -300.25    319.91 o
   0   6  12        6.76     -314.31    314.31 o
   1   6  12     1636.35     1556.55    329.16 o
   2   6  12      115.97      204.63    334.66 o
   3   6  12       22.89       76.08    313.50 o
   4   6  12      834.26     1181.49    358.32 o
   5   6  12       80.31     -245.19    466.91 o
   6   6  12     1110.70     1533.53    429.71 o
   7   6  12       46.29      280.74    419.74 o
   8   6  12       26.64      224.71    504.16 o
   9   6  12        4.24      382.88    571.17 o
  -9   7  12        9.55      362.83    513.31 o
  -8   7  12       83.46      -23.96    511.78 o
  -7   7  12      457.01     -366.11    422.49 o
  -6   7  12       98.03      -96.64    399.79 o
  -5   7  12      886.45     1022.81    416.92 o
  -4   7  12      342.33      328.16    472.64 o
  -3   7  12      799.83     1162.09    327.34 o
  -2   7  12      287.25      489.64    311.59 o
  -1   7  12        2.88      375.20    389.46 o
   0   7  12       12.21     -394.28    394.28 o
   1   7  12     2949.34     2752.49    412.66 o
   2   7  12     1220.06     1273.38    336.11 o
   3   7  12      819.57      981.50    424.84 o
   4   7  12      510.66      884.39    430.42 o
   5   7  12        6.16       16.42    369.36 o
   6   7  12      104.02      202.67    392.92 o
   7   7  12      316.62       13.31    500.48 o
   8   7  12      367.68      756.36    509.62 o
   9   7  12      822.81      431.90    567.81 o
  -8   8  12      188.67      308.25    437.44 o
  -7   8  12       13.35      -66.52    474.44 o
  -6   8  12      137.39       19.72    442.85 o
  -5   8  12       69.55       48.39    391.92 o
  -4   8  12      975.19      734.60    379.79 o
  -3   8  12     1637.02     1756.82    406.67 o
  -2   8  12     1551.37     1482.39    460.44 o
  -1   8  12     1358.70     1920.18    409.33 o
   0   8  12       20.24      209.94    396.89 o
   1   8  12      237.31      259.05    397.73 o
   2   8  12      557.68      862.90    430.06 o
   3   8  12      102.35     -108.28    393.37 o
   4   8  12      139.01      361.48    415.38 o
   5   8  12       10.27       54.56    363.15 o
   6   8  12      909.56     1520.59    471.63 o
   7   8  12       52.53       -2.03    504.30 o
   8   8  12        2.67       31.52    500.91 o
  -7   9  12       11.87      288.39    436.42 o
  -6   9  12        0.00       75.91    510.33 o
  -5   9  12       15.68       36.74    470.17 o
  -4   9  12      561.54      540.30    390.59 o
  -3   9  12      121.94      396.89    392.98 o
  -2   9  12       91.23     -437.35    437.35 o
  -1   9  12       95.87     -125.99    398.87 o
   0   9  12     2057.97     1967.07    415.87 o
   1   9  12      526.51      508.59    426.52 o
   2   9  12      386.53      145.20    369.57 o
   3   9  12      948.31     1020.22    427.41 o
   4   9  12       53.97     -247.81    466.52 o
   5   9  12       47.21     -128.84    469.38 o
   6   9  12       34.94     -261.10    560.12 o
   7   9  12       51.17      639.18    429.54 o
  -6  10  12      207.14      -52.21    573.39 o
  -5  10  12       40.36      385.60    469.86 o
  -4  10  12      424.71     -135.14    514.74 o
  -3  10  12      558.80      246.36    555.72 o
  -2  10  12       55.18       89.85    403.04 o
  -1  10  12     2191.72      917.42    419.05 o
   0  10  12      407.23      285.87    433.31 o
   1  10  12        2.47     -323.89    398.17 o
   2  10  12       32.40      218.03    435.06 o
   3  10  12      312.25      160.30    514.58 o
   4  10  12        3.83     -159.72    466.87 o
   5  10  12       75.19     -305.51    560.96 o
   6  10  12      167.69     -187.39    498.70 o
  -5  11  12      179.89      722.85    686.92 o
  -4  11  12      147.76      429.74    506.60 o
  -3  11  12      818.94     -181.15    560.37 o
  -2  11  12      114.78        8.86    510.45 o
  -1  11  12      686.43      844.81    566.18 o
   0  11  12     1153.75      688.94    482.98 o
   1  11  12      121.00      309.12    443.02 o
   2  11  12      108.32     -426.51    426.51 o
   3  11  12      257.26      439.28    475.85 o
   4  11  12       93.07      193.50    480.81 o
  -2  12  12      283.88      114.10   1041.39 o
  -1  12  12      523.18      293.34    629.39 o
   0  12  12      608.97      -26.54    479.53 o
   1  12  12       31.11      581.56    556.71 o
   2  12  12      571.77      691.25    711.32 o
  -9   0  13      295.21      961.42    710.93 o
  -7   0  13     2010.17     1563.55    748.47 o
  -5   0  13      116.55      657.09    514.29 o
  -3   0  13     4193.25     4000.23    574.88 o
  -1   0  13      745.54     1024.04    469.57 o
   1   0  13        9.71     -558.26    644.70 o
   3   0  13      499.53     1150.79    518.44 o
   5   0  13      180.47       74.97    440.94 o
   7   0  13     3061.68     3455.49    767.56 o
   9   0  13      407.77      203.54    623.77 o
 -10   1  13        1.65     -571.24    571.24 o
  -9   1  13        8.64     -111.08    467.02 o
  -8   1  13      102.46      286.61    388.52 o
  -7   1  13      179.76      221.32    369.92 o
  -6   1  13      443.06      881.61    432.43 o
  -5   1  13      961.46      627.46    373.76 o
  -4   1  13     8550.07     7656.10    372.79 o
  -3   1  13      362.89       84.51    377.13 o
  -2   1  13      316.73      414.52    324.06 o
  -1   1  13     1006.71     1209.75    326.86 o
   0   1  13      150.37      -37.10    371.72 o
   1   1  13       90.07      243.17    344.94 o
   2   1  13       36.46      352.01    366.98 o
   3   1  13       20.14      333.55    316.68 o
   4   1  13      906.75      766.34    323.00 o
   5   1  13      210.40      259.36    312.90 o
   6   1  13       77.72     -104.82    435.51 o
   7   1  13        9.91     -324.84    393.90 o
   8   1  13      142.49      146.88    392.17 o
   9   1  13      256.70      185.46    509.46 o
  10   1  13      329.28       39.59    466.62 o
 -10   2  13        0.69      -59.71    479.73 o
  -9   2  13       14.78       65.65    438.02 o
  -8   2  13       25.29       42.74    484.25 o
  -7   2  13      878.22     1276.02    391.26 o
  -6   2  13     1848.60     1937.62    413.71 o
  -5   2  13       45.68      671.45    363.81 o
  -4   2  13     1359.40     1523.78    332.26 o
  -3   2  13      327.48     1100.20    340.87 o
  -2   2  13     1154.60     1306.09    384.36 o
  -1   2  13     2301.03     2183.86    364.98 o
   0   2  13      557.97      921.68    373.84 o
   1   2  13       99.30      391.01    369.79 o
   2   2  13       22.35      -30.20    339.90 o
   3   2  13      928.13     1130.12    321.66 o
   4   2  13       12.79       44.92    334.34 o
   5   2  13       72.85      310.96    369.89 o
   6   2  13      739.88      561.04    425.52 o
   7   2  13     1206.35     1528.74    434.88 o
   8   2  13       21.74      149.38    479.17 o
   9   2  13      280.77      292.60    517.52 o
  10   2  13      171.52       12.40    568.70 o
  -9   3  13        0.96     -142.33    472.28 o
  -8   3  13      800.50      686.71    427.46 o
  -7   3  13      129.79      593.17    398.77 o
  -6   3  13      170.31      170.18    373.26 o
  -5   3  13     3288.64     4117.72    434.14 o
  -4   3  13      692.27      499.60    349.17 o
  -3   3  13      902.09      924.03    330.29 o
  -2   3  13      550.62      709.00    417.35 o
  -1   3  13      648.78      629.98    377.02 o
   0   3  13      236.17      485.32    373.71 o
   1   3  13        0.23       43.04    315.42 o
   2   3  13      128.39      546.60    369.75 o
   3   3  13      104.54       13.76    334.33 o
   4   3  13     1121.50     1034.02    368.73 o
   5   3  13      397.76      203.09    432.45 o
   6   3  13      833.53      524.83    399.96 o
   7   3  13      155.51      243.97    394.06 o
   8   3  13       67.85      -97.95    543.38 o
   9   3  13      746.40      493.82    523.75 o
  -9   4  13       25.23     -216.88    504.08 o
  -8   4  13      211.40     -140.75    476.51 o
  -7   4  13       54.09     -374.76    395.46 o
  -6   4  13      414.25      240.90    462.36 o
  -5   4  13      992.05     1766.81    400.59 o
  -4   4  13      455.91      468.06    323.66 o
  -3   4  13     2033.84     1600.17    357.85 o
  -2   4  13     2584.58     2581.36    412.11 o
  -1   4  13     1719.76     1484.54    377.86 o
   0   4  13        0.71      -71.26    338.28 o
   1   4  13       79.62      336.70    362.28 o
   2   4  13       95.27      141.27    334.72 o
   3   4  13     1318.56     1156.65    318.74 o
   4   4  13      207.00     -117.24    414.44 o
   5   4  13        6.90      -13.26    470.29 o
   6   4  13      853.73     1011.87    478.97 o
   7   4  13        6.67     -130.71    470.85 o
   8   4  13      122.07      154.26    505.60 o
   9   4  13       49.81       59.63    618.17 o
  -9   5  13       49.17      381.95    526.58 o
  -8   5  13      904.45      781.51    566.80 o
  -7   5  13      608.07      680.78    469.64 o
  -6   5  13       13.08     -299.21    392.63 o
  -5   5  13      589.85      585.28    513.24 o
  -4   5  13       58.90       40.37    398.72 o
  -3   5  13     1024.48     1547.96    376.32 o
  -2   5  13      899.48      810.81    322.73 o
  -1   5  13       54.68      491.41    417.07 o
   0   5  13     1498.71     1588.56    328.00 o
   1   5  13      174.69      412.08    310.63 o
   2   5  13      247.21      850.51    328.99 o
   3   5  13      935.88     1322.69    423.84 o
   4   5  13       93.56       71.53    472.37 o
   5   5  13       18.69      115.11    393.62 o
   6   5  13      969.47     1311.64    429.11 o
   7   5  13      391.51      486.33    498.15 o
   8   5  13      870.44      711.04    559.17 o
   9   5  13       80.62     -373.84    560.88 o
  -8   6  13      543.19      422.79    513.09 o
  -7   6  13        1.51     -216.12    510.33 o
  -6   6  13       94.26      482.93    414.65 o
  -5   6  13      638.02      652.32    370.77 o
  -4   6  13        0.03     -393.24    393.24 o
  -3   6  13     1208.30      948.94    498.18 o
  -2   6  13      408.45      390.70    401.04 o
  -1   6  13       23.69      -22.24    423.75 o
   0   6  13     1281.57     1185.98    459.27 o
   1   6  13      272.86      333.49    459.74 o
   2   6  13       10.27      176.02    393.62 o
   3   6  13     1548.43     1822.34    438.66 o
   4   6  13      439.08     -131.81    470.45 o
   5   6  13      587.00      449.60    372.94 o
   6   6  13      331.42      599.72    430.88 o
   7   6  13        1.59       68.15    473.66 o
   8   6  13        5.60      140.77    511.49 o
  -8   7  13      262.99      149.04    500.17 o
  -7   7  13      637.58      412.01    482.08 o
  -6   7  13      597.52     -119.42    567.30 o
  -5   7  13        0.74       64.18    392.42 o
  -4   7  13        8.67      -37.48    390.75 o
  -3   7  13      316.22      -70.55    408.85 o
  -2   7  13        6.57     -438.11    438.11 o
  -1   7  13      844.05     1076.50    375.82 o
   0   7  13     2922.15     2524.24    388.56 o
   1   7  13       33.17      -20.17    373.35 o
   2   7  13      199.12       90.97    465.57 o
   3   7  13       72.55      415.16    367.15 o
   4   7  13      164.44      -29.62    415.42 o
   5   7  13      183.95      278.78    432.26 o
   6   7  13       87.75      -31.68    474.33 o
   7   7  13       27.46       71.34    508.44 o
   8   7  13      578.48     -460.46    785.33 o
  -7   8  13        4.03     -190.70    534.22 o
  -6   8  13      104.01       29.79    515.03 o
  -5   8  13       19.61     -112.06    474.40 o
  -4   8  13        6.11     -337.93    440.65 o
  -3   8  13      156.16      -96.83    394.18 o
  -2   8  13       68.00     -309.81    393.08 o
  -1   8  13      150.69      103.49    395.08 o
   0   8  13      646.63      229.33    433.92 o
   1   8  13       21.03       70.85    425.64 o
   2   8  13      858.46      790.52    559.31 o
   3   8  13      833.19      684.70    398.19 o
   4   8  13      267.01      -57.40    533.57 o
   5   8  13     1124.65     1053.61    451.03 o
   6   8  13       30.24      293.40    560.08 o
   7   8  13       34.17     -277.59    534.59 o
  -6   9  13      467.48     1476.68    617.95 o
  -5   9  13       75.17      437.18    548.96 o
  -4   9  13      110.93      181.75    442.65 o
  -3   9  13        7.75      325.85    466.64 o
  -2   9  13      384.09      -96.87    478.86 o
  -1   9  13      993.85      945.58    473.12 o
   0   9  13      735.58      262.79    444.88 o
   1   9  13      461.61      123.71    472.16 o
   2   9  13      187.71      540.70    558.16 o
   3   9  13      234.46      592.28    470.92 o
   4   9  13        3.36      -14.26    511.10 o
   5   9  13      230.04      154.57    507.77 o
   6   9  13        7.35      801.25    691.44 o
  -5  10  13        1.76     1131.81    961.43 o
  -4  10  13       24.58      429.63    456.01 o
  -3  10  13       69.05      334.98    465.23 o
  -2  10  13       58.15      112.13    509.35 o
  -1  10  13       23.67     -128.59    475.40 o
   0  10  13       31.08      263.02    475.43 o
   1  10  13      234.95      184.77    509.32 o
   2  10  13     1818.39     1606.07    454.24 o
   3  10  13        3.11     -133.49    506.30 o
   4  10  13       10.67      314.18    526.88 o
  -1  11  13      303.94       -2.50    721.99 o
   0  11  13      131.71       72.16    501.97 o
   1  11  13      434.39      286.82    572.11 o
   2  11  13       18.65     -478.38    697.29 o
  -8   0  14        0.60      -58.85    621.33 o
  -6   0  14      120.95     -129.57    606.58 o
  -4   0  14      843.73     1535.86    613.56 o
  -2   0  14     4421.23     4525.59    564.38 o
   0   0  14     2271.27     2268.10    469.10 o
   2   0  14        5.52     -450.92    450.92 o
   4   0  14      122.20     -601.82    750.69 o
   6   0  14      590.78      -39.53    605.71 o
   8   0  14      333.74       78.27    887.91 o
  -9   1  14      195.43     -338.64    498.29 o
  -8   1  14        0.45     -246.23    506.00 o
  -7   1  14      252.15      -38.77    491.43 o
  -6   1  14        7.77      -21.68    419.02 o
  -5   1  14      563.47      809.64    392.32 o
  -4   1  14      366.81      884.96    398.55 o
  -3   1  14      929.37      645.80    470.56 o
  -2   1  14      864.84     1131.14    554.20 o
  -1   1  14     3381.03     3287.70    341.56 o
   0   1  14      470.11      649.06    321.22 o
   1   1  14      530.64      646.13    369.01 o
   2   1  14      395.59      615.87    314.09 o
   3   1  14      494.40      497.69    472.44 o
   4   1  14       31.01      157.86    403.39 o
   5   1  14      779.65      690.20    408.00 o
   6   1  14        2.86      -63.98    394.80 o
   7   1  14        1.34      442.29    468.55 o
   8   1  14      204.90      257.70    558.74 o
   9   1  14      340.65      315.58    768.35 o
  -9   2  14        1.62      173.12    710.88 o
  -8   2  14       36.72     -260.03    468.10 o
  -7   2  14       42.52       52.56    433.93 o
  -6   2  14      567.89      281.31    394.17 o
  -5   2  14       67.78      117.07    365.70 o
  -4   2  14      446.34       93.90    401.82 o
  -3   2  14     2446.26     2331.63    392.07 o
  -2   2  14     1713.21     1646.81    414.59 o
  -1   2  14       71.74      359.11    481.91 o
   0   2  14      759.44      491.96    370.37 o
   1   2  14      820.19      828.37    341.01 o
   2   2  14       33.89       44.87    386.77 o
   3   2  14       70.62      -58.39    429.94 o
   4   2  14      286.19      510.51    396.79 o
   5   2  14       43.56       47.95    398.06 o
   6   2  14      338.21      563.04    394.08 o
   7   2  14        1.37      384.89    563.70 o
   8   2  14      410.26      234.86    556.13 o
   9   2  14      105.64      724.86    903.95 o
  -9   3  14        4.86     1311.41    962.31 o
  -8   3  14       25.21      296.82    434.16 o
  -7   3  14       39.04     -100.10    438.05 o
  -6   3  14        8.36      316.20    360.22 o
  -5   3  14        3.29      166.27    429.02 o
  -4   3  14      473.80      479.52    369.49 o
  -3   3  14     1110.85     1521.79    411.21 o
  -2   3  14     2070.91     2330.02    389.43 o
  -1   3  14       24.64     -371.92    506.73 o
   0   3  14     1701.52     1952.59    372.88 o
   1   3  14     2475.58     2615.16    389.83 o
   2   3  14      240.09       97.96    442.36 o
   3   3  14      124.23     -348.18    397.15 o
   4   3  14       51.47      169.23    365.98 o
   5   3  14      549.62      430.18    396.45 o
   6   3  14       54.69      108.99    371.54 o
   7   3  14       12.60      288.36    513.40 o
   8   3  14      385.67      131.95    475.34 o
  -8   4  14       93.74     -123.29    461.43 o
  -7   4  14       20.41       71.46    435.14 o
  -6   4  14      989.39      923.89    446.45 o
  -5   4  14      460.95      577.18    371.79 o
  -4   4  14        7.25        1.35    369.23 o
  -3   4  14     1273.27      811.03    437.09 o
  -2   4  14        4.01        6.68    432.09 o
  -1   4  14        1.34      306.54    530.33 o
   0   4  14      269.51      425.19    375.66 o
   1   4  14      974.22     1735.17    437.66 o
   2   4  14      171.98      115.38    433.55 o
   3   4  14        0.98     -430.54    430.54 o
   4   4  14      573.74      670.47    431.87 o
   5   4  14      217.63       92.76    432.85 o
   6   4  14       15.03      -88.93    443.31 o
   7   4  14        0.11       -1.65    475.05 o
   8   4  14      258.95      201.09    565.16 o
  -8   5  14       21.75     1522.20    964.57 o
  -7   5  14        3.19     -322.70    562.48 o
  -6   5  14      177.47      274.12    514.37 o
  -5   5  14       75.93      -71.53    471.20 o
  -4   5  14      251.69      353.53    372.09 o
  -3   5  14      506.66      613.57    395.91 o
  -2   5  14      435.74     1087.92    370.37 o
  -1   5  14     1407.06     1185.82    441.70 o
   0   5  14      923.27     1159.68    405.38 o
   1   5  14     1431.32     1120.53    405.47 o
   2   5  14       96.39       44.73    373.44 o
   3   5  14       98.14      334.26    366.40 o
   4   5  14       79.89      438.04    422.67 o
   5   5  14      389.83     -113.55    398.82 o
   6   5  14      205.02      145.90    510.00 o
   7   5  14      220.85      433.21    553.26 o
  -7   6  14        3.33      546.84    519.15 o
  -6   6  14      343.86      146.33    476.39 o
  -5   6  14     1095.99      662.27    566.87 o
  -4   6  14      364.07      -43.60    423.66 o
  -3   6  14       44.61      104.72    393.53 o
  -2   6  14       17.25     -149.68    396.99 o
  -1   6  14       55.50      170.69    371.90 o
   0   6  14       86.16      251.79    392.20 o
   1   6  14        7.20       -0.46    392.38 o
   2   6  14     1077.01      519.00    477.89 o
   3   6  14      213.69      207.49    398.12 o
   4   6  14      610.83      341.40    466.61 o
   5   6  14       86.97      -89.30    519.90 o
   6   6  14       43.30       10.76    441.17 o
   7   6  14       31.98       29.31    475.54 o
  -6   7  14       89.38     -136.60    521.15 o
  -5   7  14        3.32      163.52    466.95 o
  -4   7  14      620.26      348.68    480.68 o
  -3   7  14        2.70       37.35    603.64 o
  -2   7  14       26.82      -47.10    395.12 o
  -1   7  14      572.85      183.61    397.50 o
   0   7  14      146.02       11.37    393.94 o
   1   7  14      167.07      203.09    373.33 o
   2   7  14      560.08      883.23    374.39 o
   3   7  14      223.58     -169.11    523.05 o
   4   7  14      132.56     -145.37    519.45 o
   5   7  14      266.69      147.70    444.78 o
   6   7  14       59.75      -49.97    535.84 o
  -5   8  14      222.80      -71.29    515.81 o
  -4   8  14      499.74      183.99    472.76 o
  -3   8  14       21.57       18.79    441.19 o
  -2   8  14      180.02       24.35    508.76 o
  -1   8  14       43.05     -455.34    526.91 o
   0   8  14       86.59      246.40    511.61 o
   1   8  14      403.61      192.49    513.38 o
   2   8  14     1235.75     1547.08    509.91 o
   3   8  14       25.61      459.70    509.62 o
   4   8  14      429.30      135.02    472.20 o
   5   8  14      180.60       68.58    574.00 o
  -3   9  14       28.16     -384.90    463.99 o
  -2   9  14       39.09      254.71    500.50 o
  -1   9  14      156.50      337.58    509.70 o
   0   9  14        0.52      338.63    466.57 o
   1   9  14       43.53      395.10    461.89 o
   2   9  14      375.60       55.91    442.67 o
   3   9  14       18.83      414.64    601.86 o
   4   9  14      506.86     1324.82    690.25 o
  -1  10  14       44.01      681.73    709.38 o
  -7   0  15      400.36      -33.73    679.57 o
  -5   0  15      391.47     -299.53    694.97 o
  -3   0  15      203.31      394.74    602.18 o
  -1   0  15     2274.65     2599.75    623.90 o
   1   0  15     1679.30     2037.05    630.06 o
   3   0  15       50.37     -191.68    602.97 o
   5   0  15      767.45     1162.92    732.23 o
   7   0  15      320.65      254.82    732.72 o
  -7   1  15        0.01      -85.45    463.28 o
  -6   1  15       13.19     -154.27    464.63 o
  -5   1  15        8.75      272.67    439.10 o
  -4   1  15      314.60      666.81    389.89 o
  -3   1  15        0.70       73.33    393.41 o
  -2   1  15      207.23       -8.40    429.11 o
  -1   1  15      307.26      339.05    428.78 o
   0   1  15      642.52     1098.24    377.26 o
   1   1  15      217.14      299.34    437.55 o
   2   1  15     3070.62     2727.49    432.13 o
   3   1  15      168.06       48.75    433.66 o
   4   1  15       59.56     -164.00    401.72 o
   5   1  15       54.47        5.32    483.59 o
   6   1  15       17.97     -219.16    513.25 o
   7   1  15       19.88       40.43    498.72 o
  -7   2  15       14.03      329.22    460.10 o
  -6   2  15        4.40      -45.93    472.69 o
  -5   2  15       65.54      587.64    487.02 o
  -4   2  15       25.57      434.20    420.26 o
  -3   2  15        2.50     -349.52    392.89 o
  -2   2  15      198.04      403.57    369.33 o
  -1   2  15     1875.51     1374.28    455.01 o
   0   2  15     1812.86     1277.08    657.62 o
   1   2  15      152.44      -42.45    436.36 o
   2   2  15       90.27      270.81    401.19 o
   3   2  15      253.78      327.49    434.38 o
   4   2  15      397.16      156.57    475.84 o
   5   2  15      267.70      200.85    520.49 o
   6   2  15        0.09     -430.85    447.86 o
   7   2  15       91.54      163.44    641.18 o
  -7   3  15        9.27      542.89    522.69 o
  -6   3  15       44.18      205.35    555.97 o
  -5   3  15       59.68       83.10    471.73 o
  -4   3  15      833.56      394.23    470.00 o
  -3   3  15       62.83      447.87    400.90 o
  -2   3  15       10.02     -402.01    402.01 o
  -1   3  15      836.09      715.80    438.05 o
   0   3  15       74.55      322.90    434.49 o
   1   3  15      471.33      211.42    404.57 o
   2   3  15      233.90       37.42    434.96 o
   3   3  15      963.45     1406.21    439.91 o
   4   3  15        2.55      184.76    498.13 o
   5   3  15       81.61      215.51    474.21 o
   6   3  15       60.21     -559.59    561.95 o
   7   3  15      110.27      337.93    566.04 o
  -7   4  15       45.38     -412.51    577.89 o
  -6   4  15        1.35     -134.55    463.22 o
  -5   4  15       14.66     -475.93    475.93 o
  -4   4  15       61.91     -447.21    447.21 o
  -3   4  15       92.73        0.82    442.52 o
  -2   4  15      320.57       49.82    402.49 o
  -1   4  15      886.61     1217.10    481.83 o
   0   4  15     1190.97      996.56    439.36 o
   1   4  15      580.55      -44.73    410.31 o
   2   4  15      202.87      -60.81    375.46 o
   3   4  15     1080.19     1108.91    430.09 o
   4   4  15      213.06      100.04    483.06 o
   5   4  15        9.92     -359.85    569.89 o
   6   4  15        5.27     -315.73    470.08 o
  -6   5  15       11.33     -500.98    529.72 o
  -5   5  15       47.92      666.54    464.79 o
  -4   5  15      739.53      899.06    514.65 o
  -3   5  15      511.01      506.25    476.68 o
  -2   5  15      611.92      244.17    503.38 o
  -1   5  15       31.52     -423.61    423.61 o
   0   5  15       35.32        0.82    441.40 o
   1   5  15      102.89       14.68    386.42 o
   2   5  15       90.76     -218.15    499.76 o
   3   5  15      294.83      255.12    475.03 o
   4   5  15       68.31        8.81    473.95 o
   5   5  15       27.56      -67.40    473.16 o
   6   5  15      463.54      858.63    525.06 o
  -5   6  15      585.77     -370.91    565.90 o
  -4   6  15       17.76       95.50    443.04 o
  -3   6  15        2.45      308.64    551.72 o
  -2   6  15      974.80     1424.57    448.17 o
  -1   6  15       85.41      283.02    445.23 o
   0   6  15      149.19     -306.48    514.55 o
   1   6  15      687.75      299.95    511.70 o
   2   6  15       66.07      154.27    468.05 o
   3   6  15      628.25       92.65    517.69 o
   4   6  15        9.64      -29.47    506.86 o
   5   6  15       80.84      123.04    573.61 o
  -4   7  15        9.81       34.89    502.16 o
  -3   7  15      423.47      564.24    550.90 o
  -2   7  15      512.38       62.20    448.10 o
  -1   7  15      124.44      115.50    441.51 o
   0   7  15      241.73      433.04    469.73 o
   1   7  15        0.04      449.02    507.22 o
   2   7  15       25.97     -253.17    441.63 o
   3   7  15        0.40      203.15    501.50 o
   4   7  15      295.58      711.40    584.11 o
  -3   8  15       78.32      133.79    985.30 o
  -2   8  15      191.44     -260.14    503.73 o
  -1   8  15       36.97       33.37    498.21 o
   0   8  15        1.77        9.20    515.25 o
   1   8  15      173.97      313.21    727.50 o
   2   8  15       22.32      128.39    960.22 o
  -6   0  16        1.05     -149.47    992.44 o
  -4   0  16       18.81      196.14    658.06 o
  -2   0  16      204.99      598.84    622.46 o
   0   0  16        1.68      238.95    629.35 o
   2   0  16       17.97       47.33    744.07 o
   4   0  16     1860.54     1592.50    913.33 o
  -6   1  16        9.51     1645.54    943.32 o
  -5   1  16       65.07      258.56    435.17 o
  -4   1  16        0.84     -258.91    572.33 o
  -3   1  16      506.28      280.17    479.53 o
  -2   1  16       34.47     -264.20    512.94 o
  -1   1  16       18.36     -369.72    566.18 o
   0   1  16        0.78      449.60    465.43 o
   1   1  16     1539.21     1603.57    522.39 o
   2   1  16      228.44      113.59    449.01 o
   3   1  16      149.68      399.60    483.12 o
   4   1  16        4.83     -113.25    477.86 o
   5   1  16       56.39      211.64    469.12 o
  -5   2  16       17.42      370.28    506.83 o
  -4   2  16       69.79      165.61    470.86 o
  -3   2  16        9.98      160.73    507.21 o
  -2   2  16      471.70      381.72    478.19 o
  -1   2  16       15.50      192.44    472.61 o
   0   2  16      142.17     -359.64    450.39 o
   1   2  16      227.39     -182.16    484.21 o
   2   2  16        1.98      545.82    481.02 o
   3   2  16      549.06      374.94    450.83 o
   4   2  16      646.18      177.57    488.07 o
   5   2  16      132.21      263.11    586.83 o
  -5   3  16       35.02      134.74    578.39 o
  -4   3  16        1.48     -160.97    470.29 o
  -3   3  16      250.23      661.52    470.37 o
  -2   3  16       33.28     -384.49    513.07 o
  -1   3  16       35.98     -517.05    517.05 o
   0   3  16       84.20     -260.93    480.56 o
   1   3  16     1031.90     1067.89    529.21 o
   2   3  16      703.70        0.15    522.76 o
   3   3  16       77.45     -115.24    451.53 o
   4   3  16       20.61      377.54    472.77 o
   5   3  16      131.65      644.83    569.63 o
  -5   4  16      136.05     1088.78    997.84 o
  -4   4  16      218.48     -202.82    506.23 o
  -3   4  16       45.40      119.76    503.06 o
  -2   4  16      479.68      861.14    472.75 o
  -1   4  16      123.32      112.25    443.61 o
   0   4  16      418.03      535.83    480.56 o
   1   4  16        1.13     -436.58    482.39 o
   2   4  16       11.72      -77.74    476.40 o
   3   4  16      487.28      128.45    514.48 o
   4   4  16        2.20     -117.41    601.16 o
  -4   5  16       16.24      128.97    872.15 o
  -3   5  16      412.88      489.82    487.09 o
  -2   5  16        0.44     -146.12    513.10 o
  -1   5  16       67.98     -338.94    516.19 o
   0   5  16      578.22      -25.52    523.68 o
   1   5  16       13.82      874.90    558.11 o
   2   5  16      139.87      516.44    466.34 o
   3   5  16      199.75      -97.42    624.45 o
   4   5  16        1.98     1383.01    939.48 o
  -2   6  16        6.58      806.23    706.91 o
  -1   6  16      151.47      199.29   1016.31 o
   0   6  16      244.90     -145.98    465.21 o
   1   6  16      315.03      149.29    583.70 o
   2   6  16       71.68     -432.52    710.73 o
  -3   0  17      170.87     -506.59    987.22 o
  -1   0  17      506.09      291.23    630.15 o
   1   0  17       15.28      -38.28    619.68 o
  -2   1  17       97.17     -118.53    623.27 o
  -1   1  17        3.89     -185.18    611.11 o
   0   1  17       49.14     -399.33    523.28 o
   1   1  17        3.40     -381.16    576.91 o
   2   1  17       35.60      600.01    499.67 o
  -2   2  17       44.89      561.45    568.27 o
  -1   2  17      191.29        0.52    505.29 o
   0   2  17        1.09     -217.35    548.62 o
   1   2  17        8.96     -245.34    506.73 o
   2   2  17       23.61      317.09    572.35 o
  -1   3  17        9.91     -248.59   1045.05 o
   0   3  17      107.13       -6.56    703.69 o
   1   3  17        1.63     1485.09   1025.02 o
 
